# Supplementary material for: An exosome-related long non-coding RNAs risk model could predict survival outcomes in patients with breast cancer
Source: Sci Rep. 2022 Dec 24;12:22322. doi: 10.1038/s41598-022-26894-5 (PMC9789946; doi:10.1038/s41598-022-26894-5)
Supplement: Supplementary file 2 — Supplementary Table 2. [file 41598_2022_26894_MOESM2_ESM.xls]

## Sheet: supplemental table 2
Exosome-related lncRNAs
exosomeGene	lncRNA	cor	pvalue
SFN	SLC25A34-AS1	0.452659	5.69e-55
HTR7	SLC25A34-AS1	0.562756	4.49e-90
POU4F1	RUNX3-AS1	0.415233	1.11e-45
RANBP1	CAMTA1-DT	0.430877	2.01e-49
TRPC5	DHDDS-AS1	0.564259	1.2e-90
HRNR	DHDDS-AS1	0.467491	5.51e-59
HLA-DQA1	PIK3CD-AS1	0.55105	1.07e-85
PIK3R5	PIK3CD-AS1	0.554476	5.83e-87
ITGB7	PIK3CD-AS1	0.587015	1.01e-99
TRPC5	RERE-AS1	0.696536	1.42e-155
HRNR	RERE-AS1	0.4907	1.12e-65
TRPC5	ZMYM4-AS1	0.447122	1.6e-53
HRNR	ZMYM4-AS1	0.464485	3.72e-58
TRPC5	C1orf195	0.642221	5.16e-125
HRNR	C1orf195	0.673597	7.23e-142
SFN	MIR3659HG	0.41112	9.88e-45
TYR	MIR3659HG	0.638477	3.92e-123
IVL	MIR3659HG	0.514148	5.57e-73
TSC2	LINC01786	0.450714	1.85e-54
TRPC5	LINC01398	0.489705	2.22e-65
HLA-DQA1	LINC02812	0.462017	1.76e-57
PIK3R5	LINC02812	0.574289	1.47e-94
ITGB7	LINC02812	0.627403	1.01e-117
TRPC5	TXNDC12-AS1	0.6037	7.61e-107
HRNR	TXNDC12-AS1	0.52028	5.49e-75
RBM10	PATJ-DT	0.412985	3.67e-45
TRPC5	NFIA-AS1	0.450925	1.63e-54
HRNR	NFIA-AS1	0.479312	2.5e-62
PKN2	DLEU2L	0.458613	1.47e-56
TRPC5	ERI3-IT1	0.695489	6.42e-155
HRNR	ERI3-IT1	0.558896	1.3e-88
PIK3R5	LINC01781	0.451133	1.44e-54
ITGB7	LINC01781	0.5592	1e-88
TRPC5	LINC01359	0.580054	7.18e-97
HRNR	LINC01359	0.418716	1.69e-46
TRPC5	TTLL7-IT1	0.464702	3.25e-58
TRPC5	FAF1-AS1	0.701204	1.6e-158
HRNR	FAF1-AS1	0.485598	3.67e-64
HLA-DQA1	LINC01358	0.447937	9.83e-54
PIK3R5	LINC01358	0.403963	4.16e-43
ITGB7	LINC01358	0.501036	7.95e-69
HTR7	LINC02868	0.522603	9.32e-76
TRPC5	DPYD-AS1	0.587728	5.12e-100
HRNR	DPYD-AS1	0.52496	1.52e-76
CHEK2	SLC16A1-AS1	0.424084	8.94e-48
RANBP1	SLC16A1-AS1	0.417982	2.51e-46
MRPL4	LINC01356	0.436444	8.37e-51
S1PR2	LINC01356	0.432635	7.41e-50
ABCB1	LINC02884	0.566245	2.06e-91
RAB13	DCST1-AS1	0.414375	1.75e-45
CACNB2	LINC01768	0.48633	2.24e-64
RANBP1	ZNF687-AS1	0.413943	2.2e-45
SF3B4	ZNF687-AS1	0.461047	3.23e-57
PSMD2	ZNF687-AS1	0.405452	1.92e-43
BID	RFX5-AS1	0.405828	1.58e-43
GSTP1	RFX5-AS1	0.41145	8.29e-45
GPBAR1	CADM3-AS1	0.409738	2.05e-44
ABCB1	CADM3-AS1	0.633179	1.62e-120
BLZF1	RGS5	0.422339	2.34e-47
CCKBR	LRRC8D-DT	0.549581	3.68e-85
SF3A2	POU2F1-DT	0.414097	2.03e-45
EPCAM	PCAT6	0.412897	3.85e-45
BID	PCAT6	0.412566	4.59e-45
SF3B4	PCAT6	0.411618	7.59e-45
MRPL15	PCAT6	0.447901	1e-53
POSTN	LINC01655	0.465121	2.49e-58
TRPC5	PBX1-AS1	0.623875	4.82e-116
HRNR	PBX1-AS1	0.467696	4.83e-59
POSTN	LINC02257	0.482076	3.95e-63
ITGB1	LINC02257	0.403067	6.59e-43
ABCB5	LYPLAL1-AS1	0.527275	2.52e-77
ABCB1	LYPLAL1-AS1	0.434049	3.31e-50
FGFR2	LINC01698	0.412032	6.09e-45
POSTN	LINC01705	0.45313	4.28e-55
TRPC5	KIF26B-AS1	0.496267	2.33e-67
HRNR	KIF26B-AS1	0.669654	1.23e-139
UCHL1	RASAL2-AS1	0.419265	1.25e-46
BLZF1	C1orf220	0.408713	3.51e-44
PIK3R5	LINC02773	0.402631	8.25e-43
CYP11A1	LEMD1-AS1	0.475563	2.97e-61
CYP19A1	LEMD1-AS1	0.475275	3.58e-61
GPBAR1	HSD11B1-AS1	0.561326	1.57e-89
TRPC5	SMYD3-IT1	0.550043	2.49e-85
HRNR	SMYD3-IT1	0.485448	4.07e-64
TRPC5	RGS5-AS1	0.461891	1.91e-57
HRNR	RGS5-AS1	0.454705	1.63e-55
TRPC5	SMYD3-AS1	0.490899	9.78e-66
TRPC5	LYST-AS1	0.640709	2.99e-124
HRNR	LYST-AS1	0.476308	1.82e-61
TRPC5	RABGAP1L-AS1	0.442491	2.48e-52
HRNR	RABGAP1L-AS1	0.412329	5.21e-45
TRPC5	RABGAP1L-IT1	0.42572	3.61e-48
HRNR	RABGAP1L-IT1	0.407716	5.91e-44
TRPC5	MIR181A1HG	0.508628	3.29e-71
HRNR	MIR181A1HG	0.480887	8.75e-63
USF1	COA6-AS1	0.430728	2.18e-49
SF3A2	COA6-AS1	0.476386	1.73e-61
RAB13	COA6-AS1	0.407051	8.37e-44
RPL28	COA6-AS1	0.502878	2.13e-69
RBM10	COA6-AS1	0.483005	2.12e-63
AP2S1	COA6-AS1	0.41353	2.75e-45
ITGB7	LINC00582	0.493888	1.23e-66
BLZF1	TMCO1-AS1	0.404129	3.81e-43
PIK3R5	MDS2	0.462627	1.2e-57
ITGB7	MDS2	0.569932	7.62e-93
CSTB	LINC01133	0.47213	2.78e-60
TRPC5	MIR29B2CHG	0.531878	6.79e-79
ITGB7	CHRM3-AS2	0.438466	2.6e-51
ABCC9	ROR1-AS1	0.467496	5.49e-59
TRPC5	ASH1L-IT1	0.62178	4.68e-115
HRNR	ASH1L-IT1	0.540469	6.88e-82
USF1	ASH1L-AS1	0.434065	3.28e-50
NOC2L	MRPL20-AS1	0.672553	2.84e-141
RBM10	MRPL20-AS1	0.453764	2.9e-55
NOC2L	MRPL20-DT	0.477218	9.98e-62
HRNR	MKNK1-AS1	0.405837	1.57e-43
SF3B4	LINC01703	0.407942	5.26e-44
CYC1	LINC01703	0.413308	3.09e-45
RAB13	LINC01703	0.405528	1.85e-43
TRPC5	PABPC4-AS1	0.445721	3.68e-53
HRNR	PABPC4-AS1	0.438888	2.04e-51
TRPC5	ADAMTSL4-AS1	0.725159	1.29e-174
HRNR	ADAMTSL4-AS1	0.669893	9.04e-140
TRPC5	LINC02809	0.597175	5.21e-104
HRNR	LINC02809	0.636486	3.82e-122
EEF1A1	GAS5	0.427511	1.33e-48
RPS10	GAS5	0.56399	1.52e-90
RPL28	GAS5	0.458489	1.59e-56
TRPC5	RC3H1-IT1	0.799216	1.74e-237
HRNR	RC3H1-IT1	0.580845	3.44e-97
TRPC5	KCND3-AS1	0.789972	2.86e-228
TRPC5	ITPKB-IT1	0.489332	2.88e-65
HRNR	ITPKB-IT1	0.414225	1.9e-45
TRPC5	NECTIN4-AS1	0.515807	1.61e-73
HRNR	NECTIN4-AS1	0.689319	4.01e-151
PIK3R5	IL6R-AS1	0.425826	3.4e-48
TRPC5	SNAP47-AS1	0.634348	4.33e-121
MRPL4	LINC01357	0.417117	4.01e-46
MRPL15	LINC01357	0.491656	5.8e-66
TRPC5	EFCAB14-AS1	0.492142	4.14e-66
BLZF1	LINC00467	0.41312	3.42e-45
TRPC5	AKT3-IT1	0.464901	2.86e-58
HRNR	AKT3-IT1	0.590579	3.3e-101
TRPC5	LINC01409	0.427662	1.22e-48
TRPC5	FAM87B	0.409094	2.87e-44
NOC2L	LINC00115	0.404698	2.84e-43
TRPC5	ECE1-AS1	0.415262	1.09e-45
ITGB7	ECE1-AS1	0.421825	3.1e-47
NOC2L	EXOSC10-AS1	0.435195	1.72e-50
TRPC5	MTOR-AS1	0.716917	6.87e-169
HRNR	MTOR-AS1	0.610501	7.15e-110
SF3B4	TDRKH-AS1	0.446656	2.11e-53
HLA-DQA1	TFAP2E-AS1	0.520658	4.12e-75
PIK3R5	TFAP2E-AS1	0.613438	3.35e-111
ITGB7	TFAP2E-AS1	0.620286	2.34e-114
CHEK2	SNHG3	0.428498	7.66e-49
RANBP1	SNHG3	0.464948	2.78e-58
NOC2L	SNHG3	0.43647	8.25e-51
MRPL4	SNHG3	0.417306	3.62e-46
BIRC5	SNHG3	0.420727	5.65e-47
RANBP1	SNHG12	0.408927	3.14e-44
NOC2L	SNHG12	0.481284	6.71e-63
MRPL4	SNHG12	0.502564	2.66e-69
POSTN	LINC01788	0.598895	9.46e-105
TRPC5	ZRANB2-AS1	0.400986	1.92e-42
NEUROD1	LINC02765	0.447631	1.18e-53
TRPC5	CDC42-IT1	0.65116	1.3e-129
HRNR	CDC42-IT1	0.533887	1.38e-79
CCKBR	TMEM18-DT	0.593092	2.88e-102
RANBP1	RNASEH1-AS1	0.410705	1.23e-44
MRPL4	RNASEH1-AS1	0.430915	1.96e-49
HLA-DQA1	LINC01871	0.514825	3.36e-73
ITGB7	LINC01871	0.480572	1.08e-62
ERBB2	SILC1	0.417912	2.61e-46
TRPC5	LINC00954	0.417068	4.12e-46
TRPC5	MAPRE3-AS1	0.878232	0
HRNR	MAPRE3-AS1	0.549909	2.79e-85
TRPC5	MEIS1-AS2	0.44572	3.68e-53
HRNR	MEIS1-AS2	0.546733	3.97e-84
RANBP1	PPP4R3B-DT	0.428288	8.61e-49
RPS10	PPP4R3B-DT	0.400757	2.15e-42
TRPC5	PRKCE-AS1	0.85764	0
HRNR	PRKCE-AS1	0.548443	9.55e-85
ITGB7	MIR4432HG	0.472764	1.84e-60
TRPC5	SLC8A1-AS1	0.401603	1.4e-42
PIK3R5	LINC02576	0.448394	7.47e-54
ITGB7	LINC02576	0.610167	1.01e-109
TRPC5	EVA1A-AS	0.6995	1.94e-157
HRNR	EVA1A-AS	0.668679	4.34e-139
HLA-DQA1	EML4-AS1	0.529952	3.1e-78
PIK3R5	EML4-AS1	0.557944	2.97e-88
ITGB7	EML4-AS1	0.630343	3.89e-119
ITGB7	LINC01800	0.534089	1.17e-79
TRPC5	TCF7L1-IT1	0.427149	1.63e-48
HRNR	TCF7L1-IT1	0.564806	7.38e-91
ABCB11	LINC01812	0.461768	2.06e-57
POSTN	SH3RF3-AS1	0.401783	1.27e-42
TRPC5	NPAS2-AS1	0.630296	4.1e-119
HRNR	ST6GAL2-IT1	0.410601	1.3e-44
CD82	LINC01127	0.414599	1.55e-45
DMRT1	LINC01956	0.421343	4.03e-47
EPCAM	HK2-DT	0.432169	9.65e-50
BID	HK2-DT	0.403576	5.07e-43
ABCB1	PGM5P4-AS1	0.484122	9.98e-64
AP2S1	CYTOR	0.434678	2.31e-50
TRPC5	NCKAP5-IT1	0.446396	2.46e-53
HRNR	NCKAP5-IT1	0.475423	3.25e-61
HLA-DQA1	SOCAR	0.421156	4.47e-47
ITGB7	ANKRD44-AS1	0.417962	2.54e-46
TRPC5	ANKRD44-IT1	0.70811	5.41e-163
HRNR	ANKRD44-IT1	0.46327	8.01e-58
TRPC5	RAPGEF4-AS1	0.455701	8.88e-56
HRNR	RAPGEF4-AS1	0.41485	1.36e-45
TRPC5	LIMS1-AS1	0.554026	8.56e-87
HRNR	LIMS1-AS1	0.490188	1.6e-65
PIK3R5	LINC01891	0.485281	4.56e-64
ITGB7	LINC01891	0.533155	2.47e-79
TRPC5	KANSL1L-AS1	0.536478	1.74e-80
ABCC9	LINC01825	0.455812	8.29e-56
HLA-DQA1	LINC01934	0.61126	3.25e-110
PIK3R5	LINC01934	0.640864	2.5e-124
ITGB7	LINC01934	0.699616	1.64e-157
ABCB1	LINC01934	0.408188	4.62e-44
AP2S1	IDH1-AS1	0.535174	4.93e-80
BARD1	SNHG31	0.594819	5.31e-103
TRPC5	NCKAP5-AS1	0.726922	7.25e-176
HRNR	NCKAP5-AS1	0.534268	1.02e-79
HRNR	CAVIN2-AS1	0.412897	3.85e-45
ABCB1	CAVIN2-AS1	0.500029	1.63e-68
CYP11A1	HECW2-AS1	0.590708	2.91e-101
CYP19A1	HECW2-AS1	0.590758	2.77e-101
HLA-DQA1	LINC01943	0.598689	1.16e-104
PIK3R5	LINC01943	0.538099	4.7e-81
FTL	LINC01943	0.424344	7.74e-48
CTSB	LINC01943	0.464193	4.48e-58
ITGB7	LINC01943	0.551859	5.39e-86
LDHA	DARS1-AS1	0.445449	4.33e-53
TRPC5	KLF7-IT1	0.511815	3.15e-72
HRNR	KLF7-IT1	0.503498	1.36e-69
PIGR	LINC00342	0.419577	1.06e-46
POSTN	LINC01614	0.696134	2.54e-155
ITGB1	LINC01614	0.530651	1.79e-78
HLA-DQA1	LINC01857	0.630485	3.32e-119
PIK3R5	LINC01857	0.664911	5.38e-137
ITGB7	LINC01857	0.678454	1.15e-144
SFN	MYOSLID	0.484519	7.63e-64
HTR7	MYOSLID	0.776192	2.29e-215
HTR7	TEX41	0.407378	7.06e-44
TRPC5	RHOQ-AS1	0.641561	1.11e-124
HRNR	RHOQ-AS1	0.621967	3.82e-115
TRPC5	TTC21B-AS1	0.613301	3.86e-111
HRNR	TTC21B-AS1	0.579002	1.91e-96
PIK3R5	ZEB2-AS1	0.591779	1.03e-101
TRPC5	GTF3C2-AS1	0.571613	1.67e-93
HRNR	GTF3C2-AS1	0.451664	1.04e-54
HRNR	CLASP1-AS1	0.40928	2.61e-44
RPL28	HDAC4-AS1	0.410402	1.44e-44
RBM10	HDAC4-AS1	0.40438	3.35e-43
AP2S1	HDAC4-AS1	0.430663	2.26e-49
HLA-DQA1	DTNB-AS1	0.405744	1.65e-43
ITGB7	DTNB-AS1	0.549157	5.25e-85
HRNR	LINC02832	0.556126	1.42e-87
EPCAM	SOS1-IT1	0.406187	1.31e-43
POSTN	DIRC1	0.403476	5.34e-43
DTX3L	NRIR	0.526472	4.7e-77
TRPC5	CFLAR-AS1	0.653737	5.76e-131
HRNR	CFLAR-AS1	0.624868	1.63e-116
ITGB7	ITGA6-AS1	0.431396	1.5e-49
NANOG	ST3GAL5-AS1	0.481564	5.57e-63
EPCAM	LINC01816	0.450926	1.63e-54
POSTN	LCT-AS1	0.452787	5.27e-55
AP2S1	XPC-AS1	-0.405081	2.33e-43
HLA-DQA1	LINC02084	0.533651	1.66e-79
PIK3R5	LINC02084	0.553298	1.59e-86
ITGB7	LINC02084	0.637579	1.1e-122
TRPC5	CNTN4-AS2	0.481927	4.36e-63
TRPC5	THRB-IT1	0.555236	3.04e-87
HRNR	THRB-IT1	0.479896	1.69e-62
ABCB1	RBMS3-AS3	0.418417	1.99e-46
TRPC5	OSBPL10-AS1	0.643648	9.75e-126
HRNR	OSBPL10-AS1	0.549411	4.24e-85
TRPC5	RBMS3-AS2	0.675008	1.13e-142
HRNR	RBMS3-AS2	0.592498	5.13e-102
TRPC5	C3orf35	0.463957	5.2e-58
AP2S1	RASSF1-AS1	0.461619	2.26e-57
TRPC5	PRICKLE2-AS3	0.580372	5.34e-97
HRNR	PRICKLE2-AS3	0.539626	1.36e-81
TRPC5	CACNA2D3-AS1	0.74444	7.31e-189
DOK1	CYB561D2	0.444523	7.49e-53
TRPC5	FOXP1-IT1	0.54143	3.14e-82
HRNR	FOXP1-IT1	0.479505	2.2e-62
TRPC5	FOXP1-AS1	0.672961	1.66e-141
HRNR	FOXP1-AS1	0.49799	6.91e-68
CYP11A1	ADAMTS9-AS1	0.414332	1.79e-45
TAC1	ADAMTS9-AS1	0.419308	1.22e-46
CYP19A1	ADAMTS9-AS1	0.415376	1.02e-45
TRPC5	DENND6A-AS1	0.495292	4.61e-67
HRNR	DENND6A-AS1	0.427217	1.57e-48
ABCB1	CD200R1L-AS1	0.40932	2.55e-44
GTF2I	RBM5-AS1	0.40619	1.31e-43
CYP11A1	LINC00636	0.608505	5.63e-109
CYP19A1	LINC00636	0.608019	9.28e-109
HLA-DQA1	LINC01215	0.437658	4.15e-51
PIK3R5	LINC01215	0.563366	2.63e-90
ITGB7	LINC01215	0.668819	3.62e-139
TRPC5	CFAP44-AS1	0.566769	1.29e-91
HRNR	CFAP44-AS1	0.44256	2.38e-52
HLA-DQA1	LINC00877	0.445372	4.53e-53
PIK3R5	LINC00877	0.542316	1.52e-82
ITGB7	LINC00877	0.609638	1.75e-109
GTF2I	SUCLG2-AS1	0.454792	1.55e-55
NANOG	LINC02005	0.819243	3.24e-259
ADH1A	ALDH1L1-AS2	0.619445	5.76e-114
TRPC5	MAGI1-IT1	0.671517	1.1e-140
TRPC5	RUVBL1-AS1	0.613393	3.51e-111
POU4F1	ST3GAL6-AS1	0.410846	1.14e-44
RANBP1	TIMMDC1-DT	0.419707	9.85e-47
TRPC5	MAGI1-AS1	0.705419	3.09e-161
TRPC5	TMEM108-AS1	0.490767	1.07e-65
HRNR	TMEM108-AS1	0.701315	1.36e-158
TRPC5	PDZRN3-AS1	0.431806	1.19e-49
HRNR	PDZRN3-AS1	0.466108	1.33e-58
TRPC5	SIDT1-AS1	0.496047	2.72e-67
CSTB	LINC00881	0.59259	4.69e-102
TRPC5	CLSTN2-AS1	0.447729	1.11e-53
CHEK2	NCK1-DT	0.459997	6.22e-57
RANBP1	NCK1-DT	0.446963	1.76e-53
PSMD2	NCK1-DT	0.512168	2.43e-72
BIRC5	NCK1-DT	0.418657	1.74e-46
TRPC5	TBL1XR1-AS1	0.544502	2.52e-83
HRNR	TBL1XR1-AS1	0.560302	3.84e-89
TRPC5	WWTR1-IT1	0.656064	3.36e-132
HRNR	WWTR1-IT1	0.493295	1.86e-66
ABCB5	ADAMTS9-AS2	0.459734	7.33e-57
ABCB1	ADAMTS9-AS2	0.672938	1.72e-141
FGFR2	ATP13A4-AS1	0.634936	2.23e-121
ADH1A	ADIPOQ-AS1	0.555386	2.68e-87
TRPC5	LINC02066	0.547834	1.59e-84
HRNR	LINC02066	0.459396	9.05e-57
CYP11A1	PRICKLE2-DT	0.407855	5.5e-44
CYP19A1	PRICKLE2-DT	0.407618	6.23e-44
DMRT1	LINC00501	0.526266	5.52e-77
TRPC5	PRICKLE2-AS2	0.684663	2.54e-148
HRNR	PRICKLE2-AS2	0.485001	5.51e-64
TRPC5	TPRG1-AS2	0.493917	1.21e-66
PKN2	ACAP2-IT1	0.406136	1.35e-43
DMRT1	TM4SF1-AS1	0.477521	8.18e-62
ITGB7	OSTN-AS1	0.452511	6.23e-55
TRPC5	UBXN7-AS1	0.434226	2.99e-50
CACNB2	LINC02037	0.430101	3.11e-49
TRPC5	LPP-AS1	0.655082	1.12e-131
HRNR	LPP-AS1	0.699956	9.96e-158
RANBP1	MELTF-AS1	0.442164	3.01e-52
SF3A2	MELTF-AS1	0.415765	8.31e-46
HRNR	PLCH1-AS1	0.476167	1.99e-61
HTR7	LINC01998	0.603766	7.11e-107
TRPC5	ETV5-AS1	0.585411	4.66e-99
HRNR	ETV5-AS1	0.568653	2.4e-92
HLA-DQA1	XXYLT1-AS2	0.518122	2.82e-74
PIK3R5	XXYLT1-AS2	0.532436	4.36e-79
ITGB7	XXYLT1-AS2	0.593478	1.97e-102
PSMD2	ZBTB11-AS1	0.405204	2.19e-43
TRPC5	THOC7-AS1	0.606057	6.93e-108
HRNR	THOC7-AS1	0.487743	8.54e-65
TRPC5	PSMD6-AS2	0.440314	8.88e-52
TRPC5	ZBTB20-AS1	0.63643	4.08e-122
HRNR	ZBTB20-AS1	0.594796	5.43e-103
TRPC5	ZBTB20-AS5	0.749087	1.72e-192
HRNR	ZBTB20-AS5	0.595085	4.09e-103
TRPC5	ZBTB20-AS4	0.470676	7.13e-60
CHEK2	MYLK-AS1	0.402146	1.06e-42
RANBP1	MYLK-AS1	0.511626	3.62e-72
MRPL4	MYLK-AS1	0.470158	9.96e-60
TRPC5	MYLK-AS2	0.41271	4.25e-45
HRNR	MYLK-AS2	0.731954	1.71e-179
PSMD2	TMEM44-AS1	0.402731	7.83e-43
RPS10	PRRT3-AS1	0.417141	3.96e-46
CYP11A1	LINC01391	0.985717	0
GATA4	LINC01391	0.669636	1.26e-139
CYP19A1	LINC01391	0.985743	0
TRPC5	GLYCTK-AS1	0.633651	9.53e-121
PSMD2	LINC01063	0.411401	8.51e-45
RBM10	LINC01063	0.423271	1.4e-47
AP2S1	LINC01063	0.413101	3.45e-45
HRNR	RHOA-IT1	0.413547	2.72e-45
TRPC5	PEX5L-AS1	0.586049	2.54e-99
TRPC5	VIPR1-AS1	0.490474	1.31e-65
NANOG	LINC02158	0.742058	4.93e-187
GTF2I	ZKSCAN7-AS1	0.427332	1.47e-48
TRPC5	ITGB5-AS1	0.582152	1.01e-97
HRNR	ITGB5-AS1	0.520245	5.64e-75
SF3A2	H1-10-AS1	0.439667	1.3e-51
RBM10	H1-10-AS1	0.480629	1.04e-62
TAC1	PDE6B-AS1	0.553629	1.2e-86
TRPC5	STX18-IT1	0.73838	3e-184
HRNR	STX18-IT1	0.576575	1.8e-95
GTF2I	STX18-AS1	0.403382	5.61e-43
TSC2	CTBP1-AS	0.408951	3.1e-44
TRPC5	LNX1-AS1	0.691372	2.24e-152
HRNR	LNX1-AS1	0.431468	1.44e-49
TRPC5	GSTCD-AS1	0.535412	4.08e-80
HRNR	GSTCD-AS1	0.428805	6.45e-49
RANBP1	HNRNPD-DT	0.490137	1.65e-65
SF3A2	HNRNPD-DT	0.440231	9.32e-52
MRPL4	SNHG8	0.457315	3.29e-56
RPS10	SNHG8	0.478266	5e-62
RPL28	SNHG8	0.44023	9.33e-52
TRPC5	PARM1-AS1	0.470848	6.38e-60
HRNR	PARM1-AS1	0.427473	1.36e-48
TRPC5	ARHGEF38-IT1	0.42371	1.1e-47
HLA-DQA1	LINC02273	0.518461	2.18e-74
PIK3R5	LINC02273	0.570136	6.34e-93
ITGB7	LINC02273	0.631721	8.34e-120
HLA-DQA1	LINC02362	0.436549	7.88e-51
PIK3R5	LINC02362	0.407458	6.77e-44
ITGB7	LINC02362	0.573794	2.31e-94
FGF9	LINC02515	0.407646	6.13e-44
HTR7	TENM3-AS1	0.530681	1.75e-78
GTF2I	USP46-DT	0.408182	4.64e-44
SF3A2	USP46-DT	-0.417556	3.17e-46
RANBP1	DANCR	0.478765	3.59e-62
PIK3R5	LINC01094	0.404072	3.93e-43
ITGB1	LINC01094	0.438572	2.45e-51
CTSB	LINC01094	0.549008	5.94e-85
TRPC5	TET2-AS1	0.619615	4.8e-114
HRNR	TET2-AS1	0.485867	3.06e-64
HLA-DQA1	IL21-AS1	0.526779	3.7e-77
PIK3R5	IL21-AS1	0.476416	1.69e-61
ITGB7	IL21-AS1	0.545041	1.62e-83
AP2S1	STIM2-AS1	0.445125	5.24e-53
TRPC5	SMAD1-AS2	0.714018	6.35e-167
HRNR	SMAD1-AS2	0.658521	1.62e-133
TRPC5	CYP2U1-AS1	0.444886	6.04e-53
HRNR	CYP2U1-AS1	0.582572	6.8e-98
TSG101	UBE2D3-AS1	0.421803	3.14e-47
TRPC5	SDAD1-AS1	0.504461	6.8e-70
NANOG	LINC01511	0.46214	1.63e-57
CCKBR	CTD-2297D10.2	0.694605	2.28e-154
TRPC5	LINC02112	0.425134	5e-48
CCKBR	LINC02241	0.442935	1.91e-52
CACNB2	PART1	0.410513	1.36e-44
TSG101	TTC23L-AS1	0.41804	2.44e-46
HLA-DQA1	LINC02100	0.429387	4.65e-49
ABCC9	LINC02104	0.404528	3.1e-43
MRPS30	MRPS30-DT	0.908555	0
NEUROD1	GDNF-AS1	0.444297	8.56e-53
HRNR	VCAN-AS1	0.491806	5.22e-66
NANOG	LINC01554	0.568452	2.88e-92
CACNB2	LINC02115	0.540432	7.09e-82
RPL28	EPB41L4A-AS1	0.448313	7.84e-54
TRPC5	CTD-2350J17.1	0.572207	9.76e-94
ABCB1	MEF2C-AS1	0.46197	1.81e-57
ITGB1	STARD4-AS1	0.458711	1.38e-56
TRPC5	MAST4-IT1	0.449066	4.99e-54
HRNR	MAST4-IT1	0.430406	2.62e-49
S1PR2	MIR3936HG	-0.401151	1.76e-42
CACNB2	FGF10-AS1	0.408323	4.31e-44
NANOG	LINC02242	0.418041	2.44e-46
TRPC5	TH2LCRR	0.519136	1.31e-74
HRNR	TH2LCRR	0.442871	1.99e-52
RPL28	LINC01023	0.477938	6.21e-62
RBM10	LINC01023	0.43204	1.04e-49
AP2S1	LINC01023	0.539395	1.65e-81
NEUROD1	LINC02058	0.496181	2.47e-67
POSTN	NR2F1-AS1	0.432724	7.04e-50
GPBAR1	LINC02202	0.524329	2.47e-76
DUSP1	LINC02202	0.438298	2.87e-51
ABCC9	LINC02202	0.445374	4.53e-53
ADH1A	LINC02202	0.40717	7.87e-44
ABCB1	LINC02202	0.457893	2.3e-56
SFN	SMAD5-AS1	0.46148	2.47e-57
TYR	SMAD5-AS1	0.822431	6.35e-263
IVL	SMAD5-AS1	0.618751	1.21e-113
DCT	SMAD5-AS1	0.488812	4.11e-65
TRPC5	CXXC5-AS1	0.47375	9.71e-61
ITGB7	MIR3142HG	0.474766	5e-61
TRPC5	SAP30L-AS1	0.490556	1.24e-65
RPL26L1	HEIH	0.406136	1.35e-43
TRPC5	ZNF346-IT1	0.553165	1.78e-86
TRPC5	CARMN	0.620425	2.01e-114
ADH1A	CARMN	0.409168	2.76e-44
HRNR	CARMN	0.701025	2.08e-158
TRPC5	SLIT3-AS1	0.619377	6.2e-114
HRNR	SLIT3-AS1	0.845126	1.14e-291
TRPC5	SEMA5A-AS1	0.579639	1.06e-96
HRNR	SEMA5A-AS1	0.624912	1.56e-116
GPBAR1	LINC01485	0.433018	5.95e-50
ADH1A	LINC01485	0.412384	5.06e-45
UCHL1	PRR7-AS1	0.443491	1.38e-52
SDHA	PP7080	0.523647	4.18e-76
HRNR	SH3TC2-DT	0.433233	5.27e-50
PIK3R5	LINC01366	0.412664	4.36e-45
ABCB1	LINC01366	0.407593	6.31e-44
CDC23	MALINC1	0.40101	1.89e-42
TRPC5	CLMAT3	0.671198	1.66e-140
HRNR	CLMAT3	0.583496	2.85e-98
TRPC5	NADK2-AS1	0.459951	6.41e-57
HRNR	NADK2-AS1	0.403821	4.47e-43
PIK3R5	IRF1-AS1	0.450198	2.53e-54
DTX3L	IRF1-AS1	0.460928	3.48e-57
ITGB7	IRF1-AS1	0.456015	7.32e-56
TRPC5	LINC02863	0.672389	3.52e-141
HRNR	LINC02863	0.514006	6.19e-73
CTSB	FCHO2-DT	0.467133	6.92e-59
CYP11A1	FABP6-AS1	0.706513	6e-162
GATA4	FABP6-AS1	0.471498	4.19e-60
CYP19A1	FABP6-AS1	0.706545	5.72e-162
TRPC5	DIAPH1-AS1	0.631522	1.04e-119
HRNR	DIAPH1-AS1	0.550785	1.34e-85
SDHA	EXOC3-AS1	0.420595	6.07e-47
TRPC5	GMDS-DT	0.408605	3.71e-44
TRPC5	NBAT1	0.417267	3.7e-46
HRNR	NBAT1	0.502188	3.49e-69
EPCAM	JARID2-DT	0.410599	1.3e-44
TRPC5	E2F3-IT1	0.69005	1.44e-151
HRNR	E2F3-IT1	0.639317	1.49e-123
ANAPC1	HCG18	0.478086	5.63e-62
RPL26L1	ILRUN-AS1	0.433112	5.64e-50
AP2S1	ILRUN-AS1	0.475056	4.13e-61
BID	NUP153-AS1	0.457577	2.79e-56
RANBP1	NUP153-AS1	0.456053	7.15e-56
SNRPA1	NUP153-AS1	0.435604	1.36e-50
RPS10	NUP153-AS1	0.403174	6.24e-43
GSTP1	NUP153-AS1	0.424754	6.17e-48
NANOG	SCAT8	0.505316	3.66e-70
TRPC5	ZNF451-AS1	0.553193	1.74e-86
HRNR	ZNF451-AS1	0.671547	1.06e-140
TRPC5	BTBD9-AS1	0.693586	9.74e-154
HRNR	BTBD9-AS1	0.55073	1.4e-85
TSG101	TRAM2-AS1	0.414708	1.46e-45
HLA-DQA1	HLA-DQB1-AS1	0.694767	1.81e-154
PIK3R5	HLA-DQB1-AS1	0.507248	9e-71
ITGB7	HLA-DQB1-AS1	0.489731	2.19e-65
TRPC5	LAMA4-AS1	0.425076	5.16e-48
HRNR	LAMA4-AS1	0.495251	4.75e-67
AP2S1	CD2AP-DT	0.441334	4.89e-52
CYP11A1	TARID	0.466503	1.03e-58
CYP19A1	TARID	0.465507	1.95e-58
DMRT1	FNDC1-IT1	0.538311	3.96e-81
HLA-DQA1	WAKMAR2	0.512336	2.14e-72
PIK3R5	WAKMAR2	0.562992	3.65e-90
ITGB7	WAKMAR2	0.604575	3.13e-107
POSTN	MAP3K4-AS1	0.653496	7.72e-131
HLA-DQA1	LINC02528	0.589391	1.04e-100
PIK3R5	LINC02528	0.484309	8.79e-64
ITGB7	LINC02528	0.520203	5.82e-75
RPS10	CAHM	0.403025	6.74e-43
TRPC5	ARMC2-AS1	0.445587	3.99e-53
PIK3R5	LINC01624	0.585947	2.8e-99
ITGB7	LINC01624	0.489418	2.71e-65
TRPC5	PTPRK-AS1	0.702495	2.39e-159
HRNR	PTPRK-AS1	0.482164	3.72e-63
TRPC5	REV3L-IT1	0.566353	1.87e-91
HRNR	REV3L-IT1	0.460522	4.49e-57
DUSP1	LINC01013	0.423674	1.12e-47
ABCB1	LINC01013	0.459214	1.01e-56
PSMC5	C6orf99	0.415731	8.46e-46
TRPC5	PHACTR2-AS1	0.563708	1.94e-90
HRNR	PHACTR2-AS1	0.64411	5.68e-126
EPCAM	HMGN3-AS1	0.417853	2.7e-46
DMRT1	LINC02526	0.410252	1.56e-44
POSTN	LINC02544	0.665077	4.35e-137
EPCAM	FOXP4-AS1	0.4846	7.22e-64
CHEK2	FOXP4-AS1	0.506547	1.5e-70
BID	FOXP4-AS1	0.479615	2.04e-62
RANBP1	FOXP4-AS1	0.541018	4.4e-82
SNRPA1	FOXP4-AS1	0.418574	1.82e-46
MRPL15	FOXP4-AS1	0.441844	3.63e-52
TRPC5	MAP3K5-AS1	0.455513	9.96e-56
EPCAM	POLH-AS1	0.414582	1.57e-45
RPS10	SNHG32	0.516266	1.14e-73
TRPC5	SNX9-AS1	0.512706	1.63e-72
HRNR	SNX9-AS1	0.490314	1.46e-65
TRPC5	SYNJ2-IT1	0.568809	2.09e-92
HLA-DQA1	ETV7-AS1	0.42725	1.54e-48
HLA-DQA1	PSMB8-AS1	0.586399	1.82e-99
PIK3R5	PSMB8-AS1	0.500735	9.85e-69
ITGB7	PSMB8-AS1	0.595005	4.43e-103
CTSB	LINC02828	0.438189	3.06e-51
HLA-DQA1	HCP5	0.431074	1.79e-49
DTX3L	HCP5	0.467745	4.68e-59
ITGB7	HCP5	0.417728	2.88e-46
CCKBR	LINC02487	0.545221	1.39e-83
RPS10	ZSCAN16-AS1	0.432937	6.23e-50
RPL26L1	ZSCAN16-AS1	0.426385	2.49e-48
RAB13	ZSCAN16-AS1	0.40777	5.75e-44
RPL28	ZSCAN16-AS1	0.497022	1.37e-67
AP2S1	ZSCAN16-AS1	0.600488	1.93e-105
RPS10	SNHG5	0.477148	1.05e-61
HLA-DQA1	PRKAR1B-AS1	0.555532	2.36e-87
GPBAR1	PRKAR1B-AS1	0.454222	2.2e-55
PIK3R5	PRKAR1B-AS1	0.649636	8.13e-129
FTL	PRKAR1B-AS1	0.568611	2.5e-92
CTSB	PRKAR1B-AS1	0.511177	5.05e-72
ITGB7	PRKAR1B-AS1	0.53729	9.02e-81
HLA-DQA1	TRG-AS1	0.717678	2.08e-169
PIK3R5	TRG-AS1	0.747857	1.6e-191
ITGB7	TRG-AS1	0.808079	8.75e-247
ABCB1	TRG-AS1	0.405708	1.68e-43
HDC	LINC01445	0.417948	2.56e-46
CHEK2	SNHG15	0.419898	8.88e-47
BID	SNHG15	0.429063	5.58e-49
RANBP1	SNHG15	0.465749	1.67e-58
CYC1	SNHG15	0.482372	3.24e-63
MRPL4	SNHG15	0.561132	1.86e-89
RPS10	SNHG15	0.476333	1.79e-61
MRPL15	SNHG15	0.404733	2.79e-43
BIRC5	SNHG15	0.411228	9.33e-45
DMRT1	PPP1R9A-AS1	0.460781	3.82e-57
MRPL4	GS1-124K5.4	0.400951	1.95e-42
RPL26L1	GS1-124K5.4	0.437343	4.98e-51
AP2S1	GS1-124K5.4	0.539281	1.81e-81
HTR7	LUARIS	0.610534	6.91e-110
HTR7	LINC00174	0.552784	2.46e-86
CHEK2	EMSLR	0.451235	1.35e-54
RANBP1	EMSLR	0.416368	6.01e-46
MRPL4	EMSLR	0.463564	6.66e-58
MRPL15	EMSLR	0.503643	1.23e-69
TRPC5	DOCK4-AS1	0.546916	3.41e-84
HRNR	DOCK4-AS1	0.545845	8.3e-84
TRPC5	SND1-IT1	0.629031	1.67e-118
HRNR	SND1-IT1	0.72685	8.16e-176
PIK3R5	PTPRN2-AS1	0.572491	7.54e-94
FTL	PTPRN2-AS1	0.469116	1.95e-59
CTSB	PTPRN2-AS1	0.542376	1.45e-82
TRPC5	PRKAR2B-AS1	0.468139	3.64e-59
CTSB	SUGCT-AS1	0.411709	7.23e-45
HRNR	LINC01450	0.588677	2.06e-100
TRPC5	ST7-OT4	0.606127	6.45e-108
HRNR	ST7-OT4	0.579405	1.31e-96
TRPC5	ST7-AS2	0.534367	9.4e-80
HRNR	ST7-AS2	0.603836	6.63e-107
CSTB	EGFR-AS1	0.512705	1.63e-72
TRPC5	RNF216-IT1	0.671592	9.96e-141
HRNR	RNF216-IT1	0.636793	2.69e-122
HLA-DQA1	TRBV11-2	0.610667	6.02e-110
PIK3R5	TRBV11-2	0.659559	4.48e-134
ITGB7	TRBV11-2	0.713001	3.07e-166
AP2S1	TP53TG1	0.450909	1.64e-54
FGFR2	INHBA-AS1	0.624441	2.6e-116
RPS10	SLC12A9-AS1	0.448245	8.17e-54
RPL28	SLC12A9-AS1	0.462375	1.41e-57
AP2S1	SLC12A9-AS1	0.426389	2.49e-48
TRPC5	CREB3L2-AS1	0.621736	4.9e-115
HRNR	CREB3L2-AS1	0.61589	2.53e-112
FGFR2	KLHL7-DT	0.441914	3.48e-52
POSTN	MAGI2-AS3	0.602758	1.97e-106
ITGB1	MAGI2-AS3	0.470533	7.82e-60
ABCC9	MAGI2-AS3	0.556226	1.3e-87
RBM10	MAGI2-AS3	-0.428584	7.3e-49
ABCB1	MAGI2-AS3	0.478558	4.12e-62
SF3A2	KMT2E-AS1	0.427158	1.62e-48
RAB13	KMT2E-AS1	0.428321	8.45e-49
RPL28	KMT2E-AS1	0.407398	6.98e-44
RBM10	KMT2E-AS1	0.491507	6.43e-66
AP2S1	KMT2E-AS1	0.420312	7.09e-47
EPCAM	LINC01006	0.449436	4e-54
HLA-DQA1	LINC00996	0.569325	1.31e-92
PIK3R5	LINC00996	0.673566	7.52e-142
ITGB7	LINC00996	0.758544	3.98e-200
RBM10	ASMTL-AS1	0.429855	3.57e-49
TRPC5	WWC3-AS1	0.713176	2.34e-166
HRNR	WWC3-AS1	0.699543	1.82e-157
TRPC5	EIF1AX-AS1	0.446288	2.63e-53
HRNR	EIF1AX-AS1	0.45543	1.05e-55
ELK1	ZNF674-AS1	0.51407	5.9e-73
HLA-DQA1	MIR223HG	0.400392	2.59e-42
PIK3R5	MIR223HG	0.623651	6.15e-116
ITGB7	MIR223HG	0.551188	9.51e-86
TRPC5	IGBP1-AS2	0.423551	1.2e-47
TRPC5	DIAPH2-AS1	0.573438	3.19e-94
HRNR	DIAPH2-AS1	0.616049	2.14e-112
GTF2I	LINC00630	0.571423	1.98e-93
SF3A2	LINC00630	-0.427506	1.33e-48
RPL28	LINC00630	-0.428327	8.43e-49
ANAPC1	LINC00630	0.577624	6.85e-96
PKN2	LINC00630	0.451415	1.21e-54
TRPC5	FTX	0.578074	4.52e-96
HRNR	FTX	0.583171	3.88e-98
ELK1	LINC01186	0.412843	3.96e-45
HLA-DQA1	LINC01281	0.554869	4.17e-87
PIK3R5	LINC01281	0.532827	3.2e-79
ITGB7	LINC01281	0.638684	3.09e-123
TRPC5	XIAP-AS1	0.77754	1.38e-216
HRNR	XIAP-AS1	0.598066	2.16e-104
TRPC5	DANT2	0.74169	9.41e-187
HRNR	DANT2	0.549122	5.41e-85
TSC2	LINC00893	0.412483	4.8e-45
TRPC5	LINC00894	0.442244	2.87e-52
TRPC5	ALG13-AS1	0.443381	1.47e-52
HLA-DQA1	LINC00892	0.483495	1.52e-63
PIK3R5	LINC00892	0.517967	3.17e-74
ITGB7	LINC00892	0.536607	1.56e-80
ELK1	LINC01560	0.435159	1.75e-50
ELK1	UXT-AS1	0.436252	9.35e-51
TRPC5	TMLHE-AS1	0.463207	8.34e-58
RPL26L1	CH17-340M24.3	0.445643	3.86e-53
RAB13	CH17-340M24.3	0.427726	1.18e-48
AP2S1	CH17-340M24.3	0.497916	7.28e-68
TRPC5	KDM5C-IT1	0.769648	1.48e-209
HRNR	KDM5C-IT1	0.604291	4.18e-107
TRPC5	TCEAL3-AS1	0.547107	2.91e-84
HRNR	TCEAL3-AS1	0.484292	8.89e-64
TRPC5	ZNF630-AS1	0.700177	7.21e-158
HRNR	ZNF630-AS1	0.589427	1e-100
TRPC5	LINC00102	0.715882	3.48e-168
HRNR	LINC00102	0.55184	5.48e-86
RPL28	DCTN6-DT	0.40638	1.19e-43
RBM10	DCTN6-DT	0.414169	1.95e-45
AP2S1	DCTN6-DT	0.407652	6.12e-44
POSTN	ZFHX4-AS1	0.491657	5.79e-66
HLA-DQA1	LINC02605	0.428314	8.49e-49
POLR2K	OTUD6B-AS1	0.612091	1.37e-110
MTDH	OTUD6B-AS1	0.747546	2.8e-191
POSTN	MSC-AS1	0.593676	1.63e-102
ITGB1	MSC-AS1	0.517222	5.56e-74
MRPL15	PDE7A-DT	0.405999	1.45e-43
POLR2K	LINC02894	0.549418	4.22e-85
MTDH	LINC02894	0.449328	4.26e-54
ABCB1	LINC02599	0.435631	1.34e-50
POLR2K	UBR5-AS1	0.663369	3.78e-136
MTDH	UBR5-AS1	0.603874	6.38e-107
TSG101	UBR5-AS1	0.401857	1.23e-42
HLA-DQA1	LINC00861	0.489709	2.22e-65
PIK3R5	LINC00861	0.614273	1.39e-111
ITGB7	LINC00861	0.681169	2.98e-146
TRPC5	LACTB2-AS1	0.403308	5.82e-43
POLR2K	ZNNT1	0.500338	1.31e-68
MTDH	ZNNT1	0.410473	1.39e-44
TRPC5	CASC19	0.521766	1.77e-75
MTDH	BAALC-AS1	0.449184	4.65e-54
TRPC5	WASHC5-AS1	0.413923	2.23e-45
GPBAR1	LINC02237	0.409591	2.21e-44
ADH1A	LINC02237	0.564796	7.44e-91
TRPC5	MAL2-AS1	0.49385	1.26e-66
HRNR	MAL2-AS1	0.405205	2.19e-43
TRPC5	ASAP1-IT2	0.561543	1.3e-89
HRNR	ASAP1-IT2	0.503812	1.09e-69
POLR2K	MINCR	0.560085	4.64e-89
CYC1	MINCR	0.623952	4.43e-116
MRPL15	MINCR	0.41901	1.44e-46
POLR2K	ST3GAL1-DT	0.473235	1.36e-60
CYC1	ST3GAL1-DT	0.47911	2.86e-62
MTDH	SAMD12-AS1	0.407293	7.38e-44
POLR2K	RHPN1-AS1	0.500134	1.51e-68
CYC1	RHPN1-AS1	0.546434	5.09e-84
MTDH	RHPN1-AS1	0.462864	1.03e-57
MRPL15	RHPN1-AS1	0.487433	1.05e-64
CYC1	LY6E-DT	0.425414	4.28e-48
MRPL15	LY6E-DT	0.408652	3.62e-44
MTDH	LNCOC1	0.403072	6.57e-43
POLR2K	PVT1	0.434361	2.77e-50
CYC1	PVT1	0.433696	4.05e-50
MRPL15	LINC01301	0.547067	3.01e-84
TRPC5	TMEM75	0.600659	1.63e-105
CYC1	YTHDF3-DT	0.563964	1.55e-90
RPL26L1	YTHDF3-DT	0.405907	1.52e-43
MRPL15	YTHDF3-DT	0.428298	8.56e-49
AP2S1	YTHDF3-DT	0.497299	1.13e-67
POLR2K	ARFGEF1-DT	0.427446	1.38e-48
CYC1	LINC02878	0.461092	3.14e-57
POLR2K	SNHG6	0.481895	4.46e-63
CYC1	SNHG6	0.577021	1.2e-95
RPS10	SNHG6	0.432939	6.23e-50
MRPL15	SNHG6	0.625602	7.32e-117
POLR2K	VPS13B-DT	0.549131	5.36e-85
CYC1	VPS13B-DT	0.555442	2.55e-87
MRPL15	VPS13B-DT	0.444108	9.57e-53
HRNR	INTS9-AS1	0.411258	9.18e-45
POLR2K	GASAL1	0.410283	1.54e-44
MTDH	GASAL1	0.431891	1.13e-49
POLR2K	MAILR	0.480161	1.42e-62
ADH1A	LINC01230	0.486116	2.59e-64
GSTP1	CDKN2A-DT	0.406809	9.5e-44
POU4F1	CDKN2A-DT	0.433128	5.59e-50
SFN	MIR31HG	0.460784	3.81e-57
HTR7	MIR31HG	0.596279	1.26e-103
IL1RAP	MIR31HG	0.410784	1.18e-44
GTF2I	EBLN3P	0.401953	1.17e-42
BLZF1	EBLN3P	0.407295	7.37e-44
CDC23	EBLN3P	0.401945	1.17e-42
TRPC5	CARNMT1-AS1	0.519987	6.87e-75
HRNR	CARNMT1-AS1	0.416399	5.91e-46
TRPC5	GNA14-AS1	0.618934	9.95e-114
TRPC5	LINC00484	0.536547	1.64e-80
HRNR	LINC00484	0.511966	2.82e-72
FTL	LINC01504	0.400003	3.16e-42
NEUROD1	LINC01474	0.62474	1.88e-116
POU4F1	SMC2-DT	0.416561	5.41e-46
UCHL1	LINC02872	0.463864	5.51e-58
HTR7	LINC02893	0.406765	9.72e-44
TRPC5	MAMDC2-AS1	0.415017	1.24e-45
HRNR	MAMDC2-AS1	0.613814	2.26e-111
TRPC5	MIRLET7A1HG	0.43807	3.27e-51
PIK3R5	DBH-AS1	0.403907	4.28e-43
ITGB7	DBH-AS1	0.465621	1.81e-58
TYR	LINC02247	0.47575	2.62e-61
HRNR	NAMA	0.455026	1.34e-55
USF1	ARRDC1-AS1	0.443455	1.41e-52
MRPL4	ARRDC1-AS1	0.428448	7.88e-49
FIBP	ARRDC1-AS1	0.407183	7.81e-44
ITGB1	ARRDC1-AS1	-0.400163	2.92e-42
RBM10	ARRDC1-AS1	0.529419	4.71e-78
AP2S1	ARRDC1-AS1	0.489337	2.87e-65
NANOG	C9orf92	0.743955	1.73e-188
TRPC5	GSN-AS1	0.622522	2.09e-115
HRNR	GSN-AS1	0.746399	2.21e-190
HLA-DQA1	C9orf139	0.498126	6.28e-68
PIK3R5	C9orf139	0.642478	3.83e-125
ITGB7	C9orf139	0.605085	1.86e-107
TSC2	STPG3-AS1	0.449702	3.41e-54
CCKBR	LINC00092	0.445836	3.44e-53
CSTB	LINC01503	0.439402	1.51e-51
CYP11A1	GLIDR	0.667396	2.26e-138
GATA4	GLIDR	0.480336	1.26e-62
CYP19A1	GLIDR	0.667271	2.65e-138
MRPL4	SNHG7	0.468114	3.7e-59
RPS10	SNHG7	0.504221	8.09e-70
SF3A2	SNHG7	0.427767	1.15e-48
RPL28	SNHG7	0.489668	2.28e-65
RBM10	SNHG7	0.436549	7.88e-51
AP2S1	SNHG7	0.429898	3.49e-49
TRPC5	ASTN2-AS1	0.738552	2.23e-184
HRNR	ASTN2-AS1	0.468636	2.65e-59
SFN	TTLL11-IT1	0.541164	3.9e-82
HTR7	TTLL11-IT1	0.804246	1.05e-242
TRPC5	UBE2R2-AS1	0.661373	4.65e-135
HRNR	UBE2R2-AS1	0.532519	4.09e-79
CCKBR	LINC01251	0.4467	2.06e-53
TRPC5	MIR1302-9HG	0.409141	2.8e-44
ADH1A	PGM5P3-AS1	0.402402	9.28e-43
ABCB1	PGM5P3-AS1	0.529485	4.47e-78
HTR7	GPRACR	0.450677	1.89e-54
SFN	LINC01451	0.419121	1.36e-46
TYR	LINC01451	0.407538	6.49e-44
POSTN	PTPRD-AS1	0.432175	9.62e-50
RANBP1	FAM27E3	0.440913	6.26e-52
TRPC5	KCNQ1OT1	0.685909	4.58e-149
HRNR	KCNQ1OT1	0.455783	8.44e-56
TSG101	BDNF-AS	0.421828	3.09e-47
TRPC5	PTPRJ-AS1	0.749307	1.15e-192
HRNR	PTPRJ-AS1	0.621286	7.97e-115
TRPC5	MADD-AS1	0.661626	3.39e-135
HRNR	MADD-AS1	0.534357	9.48e-80
TRPC5	MALAT1	0.832975	9.69e-276
HRNR	MALAT1	0.424805	6e-48
TRPC5	LINC02753	0.421635	3.44e-47
TRPC5	NEAT1	0.455639	9.22e-56
TRPC5	RSF1-IT2	0.43219	9.53e-50
TRPC5	SCARNA9	0.431349	1.54e-49
CHEK2	USP2-AS1	0.410682	1.25e-44
RANBP1	USP2-AS1	0.408469	3.99e-44
CYC1	USP2-AS1	0.424242	8.19e-48
MRPL4	USP2-AS1	0.407894	5.39e-44
UCHL1	USP2-AS1	0.416064	7.08e-46
MRPL15	USP2-AS1	0.587873	4.45e-100
TRPC5	ARAP1-AS2	0.67738	4.84e-144
HRNR	ARAP1-AS2	0.476982	1.17e-61
POSTN	MIR100HG	0.46122	2.9e-57
AP2S1	PPP1R14B-AS1	0.465093	2.53e-58
GPBAR1	SENCR	0.412581	4.55e-45
PIK3R5	LINC01150	0.469216	1.83e-59
TRPC5	CARS1-AS1	0.714848	1.75e-167
HRNR	CARS1-AS1	0.469757	1.29e-59
TSC2	LMNTD2-AS1	0.415183	1.14e-45
LDHA	MIR210HG	0.458397	1.68e-56
CHEK2	SNHG1	0.483651	1.37e-63
RANBP1	SNHG1	0.445583	4e-53
MRPL4	SNHG1	0.42184	3.07e-47
BIRC5	SNHG1	0.45735	3.21e-56
TSG101	ZBED5-AS1	0.470284	9.18e-60
TRPC5	SHANK2-AS1	0.65365	6.41e-131
TRPC5	SHANK2-AS2	0.749931	3.7e-193
TRPC5	SHANK2-AS3	0.47504	4.18e-61
GSTP1	C11orf72	0.409326	2.54e-44
TRPC5	APOA1-AS	0.694509	2.61e-154
TRPC5	ALKBH3-AS1	0.438965	1.95e-51
POSTN	LINC00702	0.587013	1.01e-99
ITGB1	LINC00702	0.507275	8.83e-71
PIK3R5	LINC02648	0.444648	6.96e-53
ITGB7	LINC02648	0.515351	2.27e-73
TRPC5	LINC02649	0.442266	2.83e-52
HRNR	LINC02669	0.691665	1.48e-152
POU4F1	PRKCQ-AS1	0.435999	1.08e-50
TRPC5	CELF2-AS1	0.423343	1.35e-47
ABCB1	LINC00840	0.441301	4.99e-52
IGF1R	ZNF503-AS1	0.419749	9.63e-47
GTF2I	LINC00863	0.413845	2.32e-45
TRPC5	LINC02664	0.456711	4.77e-56
HRNR	LINC02664	0.469879	1.19e-59
ABCB1	ACTA2-AS1	0.49196	4.7e-66
MRPL15	CFAP58-DT	0.41128	9.07e-45
GTF2I	ENTPD1-AS1	0.483507	1.51e-63
ANAPC1	ENTPD1-AS1	0.517768	3.69e-74
CYP11A1	EMX2OS	0.683055	2.3e-147
GATA4	EMX2OS	0.446804	1.93e-53
CYP19A1	EMX2OS	0.683009	2.44e-147
TRPC5	FAM53B-AS1	0.661826	2.64e-135
HRNR	FAM53B-AS1	0.659519	4.71e-134
HRNR	ITPRIP-AS1	0.526975	3.18e-77
SFN	SH3PXD2A-AS1	0.603121	1.37e-106
HTR7	SH3PXD2A-AS1	0.571425	1.98e-93
TRPC5	EDRF1-AS1	0.553021	2.01e-86
HRNR	EDRF1-AS1	0.422606	2.02e-47
CCKBR	TLX1NB	0.467586	5.19e-59
HLA-DQA1	IATPR	0.522676	8.81e-76
PIK3R5	IATPR	0.569439	1.19e-92
ITGB7	IATPR	0.60776	1.21e-108
MRPS30	TMEM26-AS1	0.419088	1.38e-46
FGFR2	C10orf55	0.521203	2.72e-75
POSTN	LINC01561	0.566805	1.25e-91
SFN	LASTR	0.460254	5.3e-57
HTR7	LASTR	0.501357	6.32e-69
TRPC5	KCNMA1-AS3	0.47389	8.86e-61
HTR7	ITGB1-DT	0.444875	6.08e-53
CYP11A1	MIR202HG	0.999231	0
GATA4	MIR202HG	0.675224	8.47e-143
CYP19A1	MIR202HG	0.99922	0
HLA-DQA1	LINC02642	0.409792	1.99e-44
PIK3R5	LINC02642	0.449895	3.03e-54
ITGB7	LINC02642	0.483919	1.14e-63
TRPC5	DIP2C-AS1	0.614799	8.01e-112
HRNR	DIP2C-AS1	0.659672	3.89e-134
HLA-DQA1	LINC02446	0.543831	4.38e-83
PIK3R5	LINC02446	0.475987	2.25e-61
ITGB7	LINC02446	0.559408	8.35e-89
TRPC5	RERG-AS1	0.622933	1.34e-115
PIK3R5	LINC02390	0.447074	1.65e-53
ITGB7	LINC02390	0.494457	8.27e-67
PIK3R5	PARP11-AS1	0.433784	3.85e-50
ITGB7	PARP11-AS1	0.462615	1.21e-57
HLA-DQA1	LINC02416	0.599691	4.28e-105
PIK3R5	LINC02416	0.547163	2.78e-84
ITGB7	LINC02416	0.681072	3.4e-146
CHEK2	DDX11-AS1	0.414278	1.84e-45
RANBP1	DDX11-AS1	0.49171	5.58e-66
BIRC5	DDX11-AS1	0.427692	1.2e-48
PIK3R5	LINC02422	0.45566	9.1e-56
ITGB7	LINC02422	0.549355	4.45e-85
HLA-DQA1	IFNG-AS1	0.44118	5.36e-52
PIK3R5	IFNG-AS1	0.52014	6.11e-75
ITGB7	IFNG-AS1	0.615593	3.47e-112
RPL26L1	GIHCG	0.414423	1.71e-45
HOXC6	FAM242C	0.40401	4.06e-43
HTR7	LINC00941	0.712805	4.14e-166
TRPC5	LRP1-AS	0.425085	5.13e-48
HRNR	LRP1-AS	0.672428	3.35e-141
PIK3R5	LINC02391	0.481817	4.7e-63
CCKBR	LINC02404	0.4496	3.62e-54
TRPC5	HELLPAR	0.42406	9.05e-48
NEUROD1	LINC02418	0.549455	4.09e-85
RANBP1	MAPKAPK5-AS1	0.402674	8.07e-43
POLR2K	MAPKAPK5-AS1	0.418996	1.45e-46
CYC1	MAPKAPK5-AS1	0.431199	1.67e-49
RPS10	MAPKAPK5-AS1	0.405192	2.2e-43
RPL26L1	MAPKAPK5-AS1	0.419914	8.8e-47
AP2S1	MAPKAPK5-AS1	0.406237	1.28e-43
POSTN	LINC02823	0.441702	3.95e-52
HLA-DQA1	LINC00943	0.453341	3.76e-55
PIK3R5	LINC00943	0.450871	1.68e-54
ITGB7	LINC00943	0.508443	3.76e-71
PIK3R5	LINC02413	0.450242	2.46e-54
ITGB7	LINC02413	0.519359	1.11e-74
SFN	LINC02454	0.432277	9.07e-50
HTR7	LINC02454	0.6712	1.66e-140
HLA-DQA1	LINC02384	0.48751	1e-64
PIK3R5	LINC02384	0.459517	8.39e-57
ITGB7	LINC02384	0.565911	2.77e-91
DMRT1	LINC01257	0.549583	3.67e-85
HLA-DQA1	USP30-AS1	0.609768	1.53e-109
PIK3R5	USP30-AS1	0.483131	1.94e-63
ITGB7	USP30-AS1	0.596327	1.2e-103
NEUROD1	LINC02463	0.489121	3.32e-65
CYC1	PXN-AS1	0.414932	1.3e-45
FIBP	PXN-AS1	0.400297	2.72e-42
FRS2	LINC02373	0.469774	1.28e-59
ITGB7	LINC00944	0.404632	2.94e-43
TSC2	LINC01089	0.413464	2.85e-45
ITGB1	LINC01089	-0.419935	8.7e-47
HLA-DQA1	PCED1B-AS1	0.464813	3.03e-58
PIK3R5	PCED1B-AS1	0.493031	2.23e-66
ITGB7	PCED1B-AS1	0.52424	2.65e-76
POSTN	TBX5-AS1	0.741529	1.25e-186
ITGB1	TBX5-AS1	0.491338	7.22e-66
CD24	AGAP2-AS1	0.434983	1.94e-50
ITGB7	LINC02397	0.497245	1.17e-67
TRPC5	CLIP1-AS1	0.746724	1.23e-190
HRNR	CLIP1-AS1	0.410801	1.17e-44
BIRC5	TMPO-AS1	0.421044	4.75e-47
RPL28	MIR200CHG	0.534233	1.05e-79
AP2S1	MIR200CHG	0.493605	1.5e-66
POSTN	HMGA2-AS1	0.448241	8.19e-54
DUSP1	NR4A1AS	0.64649	3.44e-127
RBM10	CD27-AS1	0.411142	9.76e-45
FTL	MYG1-AS1	0.483881	1.17e-63
ADH1A	TRHDE-AS1	0.481079	7.7e-63
TRPC5	CACNA1C-AS4	0.573845	2.2e-94
HRNR	CACNA1C-AS4	0.576644	1.69e-95
TRPC5	CACNA1C-IT3	0.620411	2.04e-114
HRNR	CACNA1C-IT3	0.583086	4.2e-98
CCKBR	CACNA1C-AS2	0.404807	2.69e-43
TRPC5	STARD13-AS	0.6196	4.88e-114
HRNR	STARD13-AS	0.451415	1.21e-54
TRPC5	LINC00457	0.612971	5.46e-111
TRPC5	STARD13-IT1	0.511082	5.41e-72
HRNR	STARD13-IT1	0.409603	2.2e-44
TRPC5	SPATA13-AS1	0.836049	1.2e-279
HRNR	SPATA13-AS1	0.454383	1.99e-55
POU4F1	LINC00393	0.452389	6.71e-55
PIK3R5	LINC00402	0.490441	1.34e-65
ITGB7	LINC00402	0.569665	9.69e-93
HLA-DQA1	LINC00426	0.574546	1.16e-94
PIK3R5	LINC00426	0.635376	1.35e-121
ITGB7	LINC00426	0.6951	1.12e-154
TRPC5	ENOX1-AS1	0.527623	1.92e-77
HRNR	ENOX1-AS1	0.568935	1.87e-92
TRPC5	PCCA-AS1	0.757363	3.73e-199
HRNR	PCCA-AS1	0.47216	2.73e-60
TRPC5	LINC00427	0.40655	1.09e-43
HRNR	LINC00427	0.401698	1.33e-42
ITGB7	LINC01055	0.400697	2.22e-42
TRPC5	FGF14-IT1	0.51786	3.44e-74
HRNR	FGF14-IT1	0.405983	1.46e-43
TRPC5	LINC02344	0.461895	1.9e-57
GPBAR1	LINC01070	0.423684	1.11e-47
ADH1A	LINC01070	0.482448	3.08e-63
HDC	LINC00564	0.434937	1.99e-50
TYR	SOX21-AS1	0.446067	3e-53
CUL4A	DNAJC3-DT	0.405055	2.36e-43
HRNR	SACS-AS1	0.57846	3.16e-96
TRPC5	N4BP2L2-IT2	0.480288	1.3e-62
TRPC5	FRY-AS1	0.471156	5.23e-60
CUL4A	ANKRD10-IT1	0.480816	9.17e-63
PKN2	ANKRD10-IT1	0.404998	2.43e-43
TPP2	ANKRD10-IT1	0.553677	1.15e-86
TRPC5	MYCBP2-AS2	0.483982	1.1e-63
HRNR	MYCBP2-AS2	0.458416	1.66e-56
TRPC5	ATP11A-AS1	0.591912	9.07e-102
HRNR	ATP11A-AS1	0.69344	1.2e-153
CUL4A	MCF2L-AS1	0.461186	2.96e-57
HRNR	LINC00645	0.513285	1.06e-72
ARF6	LINC01588	0.411023	1.04e-44
TRPC5	LINC00517	0.613139	4.58e-111
RANBP1	SNHG10	0.440557	7.71e-52
HLA-DQA1	LINC01146	0.426155	2.83e-48
PIK3R5	LINC01146	0.523015	6.79e-76
HLA-DQA1	LINC02328	0.582876	5.11e-98
PIK3R5	LINC02328	0.617732	3.59e-113
ITGB7	LINC02328	0.606029	7.13e-108
HLA-DQA1	LINC02325	0.551625	6.57e-86
PIK3R5	LINC02325	0.612629	7.8e-111
ITGB7	LINC02325	0.679847	1.77e-145
TRPC5	ITPK1-AS1	0.657792	4e-133
ITGB1	DICER1-AS1	-0.420482	6.46e-47
TRPC5	MEG8	0.411651	7.46e-45
HRNR	MEG8	0.436529	7.97e-51
HLA-DQA1	LINC02285	0.458623	1.46e-56
GPBAR1	LINC02285	0.417601	3.09e-46
PIK3R5	LINC02285	0.641984	6.8e-125
FTL	LINC02285	0.419187	1.31e-46
CTSB	LINC02285	0.427675	1.21e-48
ITGB7	LINC02285	0.407064	8.31e-44
TRPC5	LINC00216	0.539523	1.48e-81
HRNR	LINC00216	0.459175	1.04e-56
SFN	LINC02308	0.56231	6.64e-90
HTR7	LINC02308	0.825444	1.69e-266
RPL26L1	PAPOLA-DT	0.421499	3.7e-47
AP2S1	PAPOLA-DT	0.443237	1.6e-52
HLA-DQA1	FAM30A	0.434633	2.37e-50
PIK3R5	FAM30A	0.530219	2.51e-78
ITGB7	FAM30A	0.696299	2e-155
TRPC5	HIF1A-AS3	0.405367	2.01e-43
HRNR	HIF1A-AS3	0.501384	6.2e-69
TRPC5	LINC02250	0.830784	5.28e-273
HRNR	LINC02250	0.560187	4.24e-89
HLA-DQA1	LINC02694	0.601075	1.07e-105
PIK3R5	LINC02694	0.546203	6.17e-84
ITGB7	LINC02694	0.59012	5.14e-101
TRPC5	VPS39-DT	0.528309	1.12e-77
MEF2A	RYR3-DT	0.506935	1.13e-70
TRPC5	SALRNA2	0.825414	1.84e-266
HRNR	SALRNA2	0.59725	4.84e-104
TRPC5	TPM1-AS	0.739111	8.48e-185
HRNR	TPM1-AS	0.417123	4e-46
TRPC5	INO80-AS1	0.676653	1.27e-143
HRNR	INO80-AS1	0.456616	5.05e-56
GTF2I	NPTN-IT1	0.485201	4.81e-64
MRPL4	NPTN-IT1	-0.415805	8.13e-46
SF3A2	NPTN-IT1	-0.406852	9.29e-44
FIBP	NPTN-IT1	-0.419303	1.23e-46
TRPC5	NPTN-IT1	0.488666	4.54e-65
RBM10	NPTN-IT1	-0.42893	6.01e-49
AP2S1	NPTN-IT1	-0.40689	9.1e-44
PKN2	NPTN-IT1	0.407894	5.39e-44
TRPC5	LINC02204	0.413043	3.56e-45
PIK3R5	LINC00926	0.401335	1.6e-42
ITGB7	LINC00926	0.521914	1.58e-75
TRPC5	EHD4-AS1	0.670812	2.75e-140
HRNR	EHD4-AS1	0.511236	4.83e-72
IGF1R	RORA-AS1	0.448579	6.69e-54
CSTB	PLA2G4E-AS1	0.529658	3.91e-78
IGF1R	LINC02351	0.508336	4.07e-71
NEUROD1	LINC01586	0.847733	2.88e-295
TRPC5	LINC02157	0.434592	2.42e-50
SNRPA1	RCCD1-AS1	0.404357	3.39e-43
CYP11A1	LINC01197	0.570079	6.68e-93
CYP19A1	LINC01197	0.571281	2.26e-93
ABCC9	LINC01197	0.401058	1.85e-42
ABCB1	LINC01197	0.436814	6.77e-51
ABCC9	LINC00924	0.461346	2.68e-57
ABCB1	LINC00924	0.465945	1.48e-58
IGF1R	IRAIN	0.809469	2.74e-248
IGF1R	LINC02254	0.451907	8.99e-55
TRPC5	MGC15885	0.537514	7.54e-81
RPL28	SPINT1-AS1	0.406492	1.12e-43
AP2S1	SPINT1-AS1	0.530635	1.81e-78
TRPC5	THSD4-AS1	0.803327	9.7e-242
TRPC5	PCSK6-AS1	0.710318	1.89e-164
ADAM10	OIP5-AS1	0.495148	5.1e-67
SNRPA1	SNHG21	0.41837	2.04e-46
PIK3R5	ADPGK-AS1	0.427066	1.71e-48
CTSB	LINC02345	0.4358	1.21e-50
POLR2K	SNHG9	0.404322	3.45e-43
SF3A2	SNHG9	0.445407	4.44e-53
RPL28	SNHG9	0.417326	3.58e-46
AP2S1	SNHG9	0.443583	1.31e-52
RPS10	SNHG19	0.431379	1.51e-49
SF3A2	SNHG19	0.40627	1.26e-43
RPL28	SNHG19	0.519824	7.77e-75
AP2S1	SNHG19	0.402044	1.12e-42
TRPC5	CDR2-DT	0.662014	2.08e-135
HRNR	CDR2-DT	0.46079	3.8e-57
TRPC5	LCMT1-AS2	0.72505	1.54e-174
HRNR	LCMT1-AS2	0.509135	2.27e-71
HLA-DQA1	LINC02195	0.529352	4.97e-78
TRPC5	LMF1-AS1	0.401228	1.69e-42
TSC2	ZKSCAN2-DT	0.444274	8.68e-53
POSTN	LINC00922	0.644575	3.29e-126
POSTN	LINC02126	0.617187	6.41e-113
HLA-DQA1	MMP2-AS1	0.449195	4.62e-54
PIK3R5	MMP2-AS1	0.434474	2.59e-50
HLA-DQA1	LINC02132	0.477794	6.83e-62
PIK3R5	LINC02132	0.546178	6.3e-84
ITGB7	LINC02132	0.67215	4.81e-141
RANBP1	C16orf95-DT	0.456085	7.01e-56
MRPL4	C16orf95-DT	0.480362	1.24e-62
SF3A2	C16orf95-DT	0.42067	5.83e-47
RPL28	C16orf95-DT	0.423978	9.47e-48
RBM10	C16orf95-DT	0.441604	4.18e-52
AP2S1	C16orf95-DT	0.455546	9.76e-56
TSC2	ZNF213-AS1	0.493352	1.79e-66
RPL26L1	ATP2A1-AS1	0.434625	2.38e-50
HLA-DQA1	RRN3P2	0.493137	2.07e-66
PIK3R5	RRN3P2	0.548538	8.81e-85
ITGB7	RRN3P2	0.505215	3.94e-70
HLA-DQA1	CORO1A-AS1	0.486146	2.53e-64
PIK3R5	CORO1A-AS1	0.608847	3.96e-109
ITGB7	CORO1A-AS1	0.711825	1.88e-165
TSC2	CD2BP2-DT	0.411185	9.55e-45
HRNR	VAC14-AS1	0.402041	1.12e-42
CHEK2	VPS9D1-AS1	0.456086	7.01e-56
BID	VPS9D1-AS1	0.412394	5.03e-45
RANBP1	VPS9D1-AS1	0.412049	6.04e-45
CYC1	VPS9D1-AS1	0.416854	4.62e-46
MRPL15	VPS9D1-AS1	0.444142	9.38e-53
HLA-DQA1	CYLD-AS1	0.648021	5.59e-128
PIK3R5	CYLD-AS1	0.650563	2.67e-129
ITGB7	CYLD-AS1	0.731524	3.51e-179
TSC2	ERVK13-1	0.432358	8.66e-50
TSC2	SRRM2-AS1	0.474608	5.55e-61
TYR	LINC02137	0.635598	1.05e-121
IVL	LINC02137	0.490629	1.18e-65
FGFR2	TAT-AS1	0.417123	4e-46
ABCC9	LINC02185	0.40655	1.09e-43
ABCB1	LINC02185	0.433919	3.56e-50
PIK3R5	KIF1C-AS1	0.455678	9e-56
ITGB7	KIF1C-AS1	0.480365	1.24e-62
TRPC5	SMCR5	0.842941	1.05e-288
HRNR	SMCR5	0.550396	1.85e-85
EEF1A1	SNHG29	0.440468	8.12e-52
CHEK2	SNHG30	0.468924	2.2e-59
BID	SNHG30	0.457867	2.33e-56
RANBP1	SNHG30	0.511144	5.17e-72
HLA-DQA1	CCL3-AS1	0.610102	1.08e-109
PIK3R5	CCL3-AS1	0.515834	1.58e-73
ITGB7	CCL3-AS1	0.581364	2.11e-97
DMRT1	LINC01563	0.437245	5.27e-51
CASC3	RARA-AS1	0.454023	2.48e-55
TRPC5	THRA1/BTR	0.451978	8.61e-55
TRPC5	RAI1-AS1	0.86058	4.87210248347755e-314
HRNR	RAI1-AS1	0.503552	1.31e-69
TRPC5	SKAP1-AS1	0.421709	3.3e-47
TRPC5	ABCA9-AS1	0.42982	3.64e-49
HRNR	ABCA9-AS1	0.463483	7.01e-58
PSMC5	RNFT1-DT	0.466214	1.24e-58
AP2S1	HELZ-AS1	0.42876	6.61e-49
ITGB7	TSPOAP1-AS1	0.479215	2.66e-62
HRNR	PRKCA-AS1	0.456116	6.88e-56
PSMC5	LINC02875	0.471874	3.29e-60
PIGR	LINC00868	0.480641	1.03e-62
CYP11A1	C1QTNF1-AS1	0.781886	1.39e-220
GATA4	C1QTNF1-AS1	0.535848	2.88e-80
CYP19A1	C1QTNF1-AS1	0.780272	4.34e-219
BIRC5	SOCS3-DT	0.414448	1.68e-45
RBM10	PITPNA-AS1	0.404067	3.94e-43
POU4F1	ROCR	0.423612	1.16e-47
POU4F1	SOX9-AS1	0.450442	2.18e-54
RANBP1	LINC01971	0.40224	1.01e-42
TRPC5	MPRIP-AS1	0.741454	1.42e-186
HRNR	MPRIP-AS1	0.571937	1.25e-93
PIK3R5	PIK3R5-DT	0.443871	1.1e-52
POSTN	MYHAS	0.669835	9.75e-140
ITGB1	MYHAS	0.432347	8.72e-50
BIRC5	SNHG16	0.468238	3.42e-59
BIRC5	SNHG20	0.527446	2.2e-77
TRPC5	EPN2-AS1	0.721097	9.11e-172
HRNR	EPN2-AS1	0.554954	3.88e-87
PSMC5	AKAP1-DT	0.405211	2.18e-43
HLA-DQA1	FMNL1-DT	0.534959	5.86e-80
PIK3R5	FMNL1-DT	0.666153	1.11e-137
ITGB7	FMNL1-DT	0.699989	9.49e-158
PSMC5	SNHG25	0.50698	1.09e-70
MRPL4	SNHG25	0.435064	1.85e-50
RPS10	SNHG25	0.410245	1.57e-44
RPL28	SNHG25	0.449423	4.03e-54
AP2S1	SNHG25	0.436662	7.38e-51
RANBP1	TYMSOS	0.498504	4.81e-68
BIRC5	TYMSOS	0.475055	4.14e-61
ADCYAP1	GACAT2	0.435802	1.21e-50
CACNB2	GACAT2	0.402479	8.92e-43
TRPC5	ST8SIA5-DT	0.692945	2.42e-153
BARD1	MIR924HG	0.426331	2.57e-48
BIRC5	MIR924HG	0.416877	4.57e-46
PIK3R5	L3MBTL4-AS1	0.449959	2.92e-54
FTL	L3MBTL4-AS1	0.416178	6.65e-46
CTSB	L3MBTL4-AS1	0.503212	1.67e-69
TRPC5	SNHG22	0.467814	4.48e-59
HRNR	SNHG22	0.445668	3.8e-53
TRPC5	LINC01544	0.531148	1.21e-78
PIK3R5	GTSCR1	0.426561	2.26e-48
ITGB7	GTSCR1	0.482841	2.36e-63
TRPC5	MIR133A1HG	0.48687	1.55e-64
HRNR	MIR133A1HG	0.462158	1.61e-57
POSTN	LINC01929	0.442612	2.31e-52
POSTN	LINC01415	0.464501	3.68e-58
HLA-DQA1	SIRPG-AS1	0.440624	7.41e-52
PIK3R5	SIRPG-AS1	0.557902	3.08e-88
ITGB7	SIRPG-AS1	0.577503	7.66e-96
PIK3R5	LINC01727	0.407761	5.78e-44
ITGB7	LINC01727	0.445583	4e-53
CACNB2	LINC01597	0.416603	5.29e-46
TRPC5	ISM1-AS1	0.571542	1.78e-93
HRNR	ISM1-AS1	0.662515	1.11e-135
TRPC5	MACROD2-AS1	0.505652	2.87e-70
TYR	FAM182A	0.434398	2.71e-50
RANBP1	SNHG17	0.406862	9.24e-44
CYC1	SNHG17	0.424744	6.2e-48
MRPL4	SNHG17	0.438111	3.2e-51
TRPC5	PTPRT-AS1	0.446574	2.22e-53
CD82	PELATON	0.402546	8.62e-43
FTL	PELATON	0.502797	2.25e-69
CTSB	PELATON	0.625645	6.98e-117
PIK3R5	RBM38-AS1	0.465901	1.52e-58
ITGB7	RBM38-AS1	0.610474	7.36e-110
HRNR	LINC01429	0.692287	6.16e-153
NEUROD1	APCDD1L-DT	0.459526	8.34e-57
TRPC5	ITCH-IT1	0.614156	1.58e-111
HRNR	ITCH-IT1	0.542691	1.12e-82
POSTN	LINC01711	0.499978	1.69e-68
HLA-DQA1	CEP250-AS1	0.559086	1.1e-88
PIK3R5	CEP250-AS1	0.667499	1.98e-138
ITGB7	CEP250-AS1	0.679242	4.01e-145
TRPC5	DLGAP4-AS1	0.440629	7.39e-52
TRPC5	UBOX5-AS1	0.501376	6.23e-69
TRPC5	BCL2L1-AS1	0.695979	3.18e-155
TRPC5	KIZ-AS1	0.692546	4.27e-153
ADH1A	KIZ-AS1	0.411033	1.03e-44
HRNR	KIZ-AS1	0.496034	2.74e-67
TRPC5	SLC24A3-AS1	0.43489	2.04e-50
HRNR	SLC24A3-AS1	0.570245	5.75e-93
CYC1	MHENCR	0.413972	2.17e-45
SF3A2	MHENCR	0.414248	1.87e-45
TRPC5	GNA15-DT	0.432867	6.49e-50
HTR7	HOMER3-AS1	0.457338	3.24e-56
ABCB5	LINC00906	0.413815	2.36e-45
HLA-DQA1	CARD8-AS1	0.526342	5.2e-77
PIK3R5	CARD8-AS1	0.623995	4.23e-116
ITGB7	CARD8-AS1	0.577345	8.87e-96
TRPC5	BICRA-AS1	0.810278	3.62e-249
HRNR	BICRA-AS1	0.638398	4.29e-123
HRNR	ZNF571-AS1	0.44709	1.63e-53
TSC2	PTOV1-AS2	0.453844	2.77e-55
MRPL4	RAB11B-AS1	0.452096	8.01e-55
RPL28	RAB11B-AS1	0.427349	1.46e-48
AP2S1	RAB11B-AS1	0.49258	3.05e-66
TRPC5	CSNK1G2-AS1	0.616804	9.62e-113
HRNR	CSNK1G2-AS1	0.507566	7.14e-71
RAB13	LIPE-AS1	0.445736	3.65e-53
RPL28	LIPE-AS1	0.494973	5.77e-67
AP2S1	LIPE-AS1	0.475639	2.82e-61
DUSP1	MIR23AHG	0.460873	3.6e-57
NANOG	ZNF350-AS1	0.70273	1.69e-159
TRPC5	LINC01422	0.579027	1.87e-96
DMRT1	HORMAD2-AS1	0.425837	3.38e-48
RANBP1	NUP50-DT	0.46002	6.14e-57
HLA-DQA1	MIAT	0.532008	6.13e-79
PIK3R5	MIAT	0.627553	8.57e-118
ITGB7	MIAT	0.608142	8.18e-109
TRPC5	MIRLET7BHG	0.555463	2.51e-87
TRPC5	PRR34	0.77188	1.62e-211
POSTN	LINC01638	0.586886	1.14e-99
TRPC5	TBC1D22A-AS1	0.817817	1.4e-257
HRNR	TBC1D22A-AS1	0.573533	2.92e-94
TRPC5	SGSM3-AS1	0.74463	5.21e-189
HRNR	SGSM3-AS1	0.508675	3.18e-71
TRPC5	MRTFA-AS1	0.738343	3.2e-184
HRNR	MRTFA-AS1	0.663835	2.1e-136
ANAPC1	OGFRP1	0.430625	2.31e-49
BID	LINC01315	0.452751	5.38e-55
RANBP1	LINC01315	0.459891	6.65e-57
HLA-DQA1	LINC00528	0.548795	7.11e-85
PIK3R5	LINC00528	0.660178	2.07e-134
ITGB7	LINC00528	0.745771	6.8e-190
TRPC5	LARGE-AS1	0.725706	5.3e-175
HRNR	LARGE-AS1	0.539998	1.01e-81
EPCAM	SREBF2-AS1	0.41076	1.2e-44
CHEK2	SREBF2-AS1	0.470666	7.18e-60
BID	SREBF2-AS1	0.451977	8.61e-55
RANBP1	SREBF2-AS1	0.510047	1.16e-71
CHEK2	LINC01311	0.493353	1.78e-66
BID	LINC01311	0.479369	2.41e-62
RANBP1	LINC01311	0.616389	1.49e-112
MRPL4	LINC01311	0.466673	9.29e-59
RPS10	LINC01311	0.402597	8.39e-43
SF3A2	LINC01311	0.408593	3.74e-44
RBM10	LINC01311	0.430573	2.38e-49
NEUROD1	TUBA3FP	0.4941	1.06e-66
BIRC5	KLHDC7B-DT	0.403665	4.85e-43
HRNR	C21orf91-OT1	0.657319	7.17e-133
HRNR	CHODL-AS1	0.597979	2.35e-104
HLA-DQA1	MIR155HG	0.585385	4.78e-99
PIK3R5	MIR155HG	0.587438	6.75e-100
ITGB7	MIR155HG	0.659848	3.13e-134
ADH1A	LINC01697	0.562651	4.93e-90
HLA-DQA1	LINC01684	0.508975	2.55e-71
PIK3R5	LINC01684	0.616408	1.46e-112
ITGB7	LINC01684	0.477831	6.66e-62
TRPC5	BACH1-IT1	0.408897	3.19e-44
HRNR	BACH1-IT1	0.500621	1.07e-68
TRPC5	BACH1-IT2	0.476858	1.27e-61
HRNR	BACH1-IT2	0.625914	5.2e-117
TRPC5	TTC3-AS1	0.536764	1.38e-80
HRNR	TTC3-AS1	0.538476	3.47e-81
TRPC5	DIP2A-IT1	0.627671	7.53e-118
HRNR	DIP2A-IT1	0.519498	9.96e-75
RPL26L1	URB1-AS1	0.411567	7.8e-45
DMRT1	LINC01436	0.40404	3.99e-43
TRPC5	HLCS-IT1	0.787825	3.39e-226
HRNR	HLCS-IT1	0.592635	4.49e-102
CSTB	AATBC	0.401964	1.16e-42
PIK3R5	LINC01678	0.401331	1.61e-42
TRPC5	COL18A1-AS2	0.674426	2.43e-142
HRNR	COL18A1-AS2	0.696878	8.7e-156
TRPC5	COL18A1-AS1	0.669152	2.36e-139
HRNR	COL18A1-AS1	0.680415	8.26e-146
TRPC5	MRAP-AS1	0.738345	3.19e-184
HRNR	MRAP-AS1	0.616325	1.6e-112
TRPC5	BRWD1-IT1	0.562069	8.21e-90
HRNR	BRWD1-IT1	0.484111	1e-63
TRPC5	BRWD1-AS1	0.412737	4.19e-45
HLA-DQA1	ITGB2-AS1	0.529177	5.69e-78
PIK3R5	ITGB2-AS1	0.601613	6.24e-106
ITGB7	ITGB2-AS1	0.69961	1.65e-157
CCKBR	LINC00163	0.499382	2.58e-68
CTSB	IL10RB-DT	0.464601	3.46e-58
