# Supplementary material for: An exosome-related long non-coding RNAs risk model could predict survival outcomes in patients with breast cancer
Source: Sci Rep. 2022 Dec 24;12:22322. doi: 10.1038/s41598-022-26894-5 (PMC9789946; doi:10.1038/s41598-022-26894-5)
Supplement: Supplementary file 3 — Supplementary Table 3. [file 41598_2022_26894_MOESM3_ESM.xls]

## Sheet: supplemental table 3
Prognosis-related lncRNAs
id	HR	HR.95L	HR.95H	p-value
TNFRSF14-AS1	0.744878	0.639525	0.867588	0.000153381
CAMTA1-AS1	0.830216	0.69022	0.998608	0.0482971
RERE-AS1	0.732881	0.622378	0.863004	0.000193891
ZMYM4-AS1	1.3151	1.04437	1.65601	0.0198524
LINC01778	0.835009	0.730084	0.955014	0.00849355
PIK3CD-AS2	0.801315	0.69626	0.922222	0.00200672
LINC01786	0.805852	0.682294	0.951786	0.0110261
PRKCZ-AS1	0.738889	0.568371	0.960563	0.0237884
NFIA-AS2	0.868758	0.755198	0.999395	0.0490189
PKN2-AS1	1.18892	1.01408	1.39391	0.0329843
VAV3-AS1	0.821795	0.706912	0.955349	0.0106339
LRIG2-DT	0.774858	0.628442	0.955387	0.0169833
LINC02609	0.798008	0.668142	0.953115	0.0127795
LINC00623	0.861192	0.745983	0.994193	0.0414056
LINC01765	0.755188	0.610245	0.934557	0.00981031
RFX5-AS1	0.807109	0.657657	0.990523	0.0402566
LINC00624	1.24938	1.09593	1.42433	0.000868712
LRRC8D-DT	0.843853	0.7187	0.990799	0.0381888
LINC01633	1.19598	1.04745	1.36557	0.00816356
KIAA1614-AS1	1.30549	1.0861	1.56919	0.00451357
MIR205HG	0.92533	0.861981	0.993334	0.0319673
LINC01353	0.803796	0.667242	0.968296	0.0214991
TGFB2-AS1	0.896703	0.805238	0.998558	0.047006
IPO9-AS1	0.744815	0.587974	0.943492	0.0146014
KCNH1-IT1	0.87556	0.792591	0.967214	0.00889043
OVAAL	0.798808	0.662004	0.963884	0.0190903
LINC01036	1.15852	1.02708	1.30679	0.0166295
LINC00582	0.860967	0.752249	0.985397	0.0297381
PINK1-AS	1.43318	1.03427	1.98593	0.0305839
THBS3-AS1	0.78927	0.653191	0.953698	0.0142469
CHRM3-AS2	0.85962	0.765847	0.964876	0.0102679
ROR1-AS1	1.14602	1.00503	1.30679	0.0418611
LRRC8C-DT	0.825139	0.70272	0.968884	0.0189888
GORAB-AS1	1.1772	1.00296	1.3817	0.0459147
MRPL20-DT	1.28359	1.0447	1.57709	0.0174907
PEF1-AS1	0.742525	0.621976	0.886439	0.000989146
LAMTOR5-AS1	1.44024	1.07383	1.93167	0.0148699
TTLL10-AS1	0.823394	0.692562	0.978942	0.0277334
LINC01160	0.777538	0.616801	0.980164	0.0332109
ECE1-AS1	0.749803	0.609484	0.922427	0.00645396
C2CD4D-AS1	1.239	1.0244	1.49855	0.0272163
TFAP2E-AS1	0.802095	0.663635	0.969443	0.0225513
LINC01871	0.855758	0.754001	0.971248	0.015881
FLJ31356	1.18819	1.01178	1.39535	0.0354793
LINC01376	1.28582	1.00407	1.64663	0.046354
RASGRP3-AS1	1.37568	1.09747	1.72441	0.00566135
PGM5P4-AS1	0.722392	0.576773	0.904776	0.00463748
C2orf91	0.799841	0.688948	0.928584	0.00335717
ANKRD44-AS1	0.787476	0.682817	0.908176	0.00102437
ANKRD44-IT1	0.775414	0.627408	0.958336	0.0185838
RAPGEF4-AS1	0.794312	0.633938	0.995257	0.0453624
LINC01854	1.20896	1.0507	1.39105	0.0080276
KIAA2012-AS1	0.816995	0.719232	0.928046	0.00188139
C2orf49-DT	1.54214	1.15506	2.05893	0.00330811
LINC01889	1.14491	1.02071	1.28424	0.0209011
LINC01963	1.28119	1.03198	1.59057	0.0247555
CATIP-AS1	0.780145	0.658182	0.924708	0.00420388
LINC01918	0.871242	0.762195	0.99589	0.043349
TEX41	1.19732	1.00735	1.42312	0.0410523
LINC00471	1.31555	1.02846	1.68279	0.0290111
HDAC4-AS1	0.766797	0.62744	0.937105	0.00946623
DGUOK-AS1	1.31701	1.04342	1.66232	0.0204639
HOXD-AS2	0.853988	0.739891	0.98568	0.0309996
MFF-DT	1.71572	1.26748	2.32247	0.00047539
LMCD1-AS1	1.27426	1.03184	1.57363	0.0243813
LINC02084	0.807588	0.698429	0.933808	0.00392308
SLC6A1-AS1	1.28298	1.04728	1.57174	0.0161303
SRGAP3-AS2	0.864229	0.768706	0.971623	0.0146197
FGD5-AS1	1.46577	1.07133	2.00543	0.0168148
LINC01267	0.820874	0.68461	0.98426	0.0330672
GOLGA4-AS1	1.44314	1.12503	1.85119	0.00388612
ESRG	0.77345	0.629187	0.950791	0.0147255
CYB561D2	0.819058	0.703356	0.953793	0.0102048
LINC02018	0.759578	0.625365	0.922596	0.00556943
SEMA3F-AS1	0.724256	0.553063	0.94844	0.0190423
LINC01215	0.902803	0.81803	0.996362	0.0421127
SAMMSON	1.16025	1.01488	1.32645	0.0295332
SYNPR-AS1	0.909217	0.831245	0.994503	0.0374834
LINC00881	0.807099	0.667728	0.975559	0.0267051
STAG1-DT	1.24733	1.04312	1.49151	0.0154035
NCK1-DT	1.37358	1.00425	1.87874	0.0469792
TBL1XR1-AS1	0.830024	0.691735	0.995959	0.0451225
OPA1-AS1	1.22232	1.01481	1.47225	0.0344405
EIF2B5-DT	1.3221	1.0367	1.68606	0.0244219
TPRG1-AS2	0.845835	0.739643	0.967272	0.014441
SIAH2-AS1	0.835256	0.736951	0.946675	0.00483675
KCNAB1-AS2	1.22305	1.00745	1.48481	0.0418575
P3H2-AS1	0.812959	0.690626	0.956961	0.012822
LINC00885	1.15168	1.01359	1.30858	0.030226
LINC02037	1.18445	1.02959	1.3626	0.017891
ATP13A5-AS1	1.15087	1.00031	1.32409	0.0494994
TIPARP-AS1	0.790174	0.64544	0.967362	0.0225238
SCAANT1	0.761425	0.629085	0.921606	0.00514159
ZBTB20-AS1	0.838749	0.710343	0.990366	0.0380654
MME-AS1	0.733888	0.545816	0.986764	0.0405436
LINC02054	0.818095	0.681601	0.981921	0.0310942
WNT5A-AS1	0.86509	0.771631	0.969868	0.0129745
SH3BP5-AS1	0.758023	0.578502	0.993252	0.04453
SEMA3B-AS1	0.863799	0.764334	0.976208	0.0189885
ITPR1-DT	1.33537	1.06261	1.67815	0.0131034
EGOT	0.879342	0.794301	0.973488	0.0132219
ITGB5-AS1	0.8182	0.685843	0.9761	0.0258369
THUMPD3-AS1	1.4202	1.05741	1.90746	0.0197608
LINC02482	0.81151	0.658801	0.999617	0.0495803
LINC02265	0.812707	0.694317	0.951284	0.0098316
FLJ20021	0.775774	0.621307	0.968645	0.0250147
WDFY3-AS2	1.30494	1.04617	1.62771	0.0182644
LNX1-AS2	1.27881	1.07907	1.51552	0.00453723
UBA6-AS1	1.47748	1.03138	2.11654	0.0333017
SLC7A11-AS1	1.24635	1.08531	1.4313	0.00181098
LINC02267	1.21568	1.0435	1.41627	0.0121985
HHIP-AS1	0.78524	0.662572	0.930617	0.00527602
LINC00989	1.19626	1.00735	1.42061	0.0410088
LINC02275	1.13945	1.00532	1.29148	0.0410576
LINC02477	1.20586	1.03565	1.40405	0.0159037
FAM160A1-DT	1.1993	1.00442	1.432	0.0445659
UNC5C-AS1	0.849909	0.747649	0.966155	0.0129054
LINC02434	1.18646	1.00564	1.39979	0.0427012
USP46-DT	1.40068	1.05427	1.86092	0.0200976
UGDH-AS1	1.38914	1.05998	1.8205	0.0172123
SRD5A3-AS1	1.37082	1.09281	1.71955	0.00638251
MIR4458HG	0.857251	0.760056	0.966875	0.012121
PURPL	1.16958	1.05593	1.29546	0.00266997
LINC01513	0.779451	0.659165	0.921688	0.00357369
LINC02223	1.28439	1.09877	1.50138	0.00167435
OSMR-AS1	0.837994	0.705832	0.994902	0.0435573
MEF2C-AS1	0.854216	0.736755	0.990404	0.0368236
LINC02062	0.783932	0.632127	0.972193	0.0266389
LINC00992	1.08112	1.01107	1.15602	0.0224817
LINC01950	1.15293	1.02319	1.29912	0.0194709
LINC02208	1.15858	1.02738	1.30652	0.0163704
ARHGAP26-AS1	0.769451	0.64318	0.920511	0.0041623
KCNIP1-OT1	0.794642	0.643075	0.981932	0.0332689
LINC01574	1.15003	1.00699	1.3134	0.0391374
LINC01863	0.872995	0.788547	0.966488	0.00888002
LINC02234	1.26723	1.07994	1.487	0.0037028
PP7080	1.48198	1.07611	2.04093	0.0159861
SNHG4	1.17424	1.01441	1.35926	0.0314309
LINC02236	1.28027	1.0936	1.49881	0.00212125
ZNF474-AS1	0.835801	0.704505	0.991567	0.0396774
LINC01385	1.12924	1.00237	1.27218	0.0456249
P4HA2-AS1	1.30386	1.05986	1.60404	0.012076
C5orf60	0.826804	0.689256	0.9918	0.0404962
LINC00491	1.16217	1.0358	1.30396	0.0105004
HCG18	1.60359	1.0917	2.35551	0.016076
ELOVL2-AS1	0.902416	0.837029	0.972911	0.00746033
LINC01016	0.937088	0.884117	0.993233	0.02862
NUP153-AS1	0.808984	0.659693	0.992061	0.0416958
BTBD9-AS1	1.26058	1.03319	1.53801	0.0225094
LINC01277	1.2118	1.00718	1.458	0.0417754
HCG17	1.25687	1.03234	1.53024	0.0227894
LINC00472	0.898911	0.810837	0.996552	0.0428039
C6orf99	1.25855	1.05829	1.49671	0.009305
STXBP5-AS1	1.61596	1.30727	1.99754	9.11e-06
LINC01010	0.834978	0.730869	0.953916	0.00794627
TAGAP-AS1	1.40343	1.0577	1.86217	0.0188399
LINC01011	1.39874	1.0263	1.90635	0.0336475
LINC02532	1.09574	1.00935	1.18952	0.0291063
HCG27	0.792354	0.639799	0.981285	0.0329155
MPC1-DT	1.29108	1.05002	1.58748	0.0153982
SYNJ2-IT1	1.35758	1.09025	1.69046	0.00629085
AFDN-DT	1.22198	1.03804	1.43853	0.0160203
PRKAR1B-AS1	0.766313	0.624453	0.9404	0.0108253
LINC02888	1.11139	1.02764	1.20196	0.00823887
SLC26A4-AS1	0.883061	0.788838	0.988538	0.0307563
WEE2-AS1	0.727397	0.576748	0.917398	0.00718603
WDR86-AS1	0.844486	0.744945	0.957327	0.00825424
PRKAG2-AS1	0.811152	0.685947	0.959209	0.014412
SUGCT-AS1	1.17449	1.02135	1.35059	0.0240525
PPP1R35-AS1	1.28191	1.027	1.60008	0.028128
ST7-AS1	0.72902	0.576761	0.921475	0.00818972
CRPPA-AS1	1.27436	1.04248	1.5578	0.0179807
FKBP14-AS1	1.34776	1.08315	1.677	0.00744513
TP53TG1	0.792693	0.650714	0.965651	0.0210508
SLC12A9-AS1	0.780316	0.61038	0.997564	0.0477679
MUC12-AS1	0.856111	0.733686	0.998965	0.0484829
LINC01456	1.11844	1.02805	1.21676	0.00922826
LINC01283	1.50433	1.2141	1.86393	0.000188481
LINC00630	1.48432	1.15103	1.91412	0.00233445
FTX	1.46883	1.12468	1.91828	0.00476329
LINC01281	0.883126	0.789873	0.987389	0.0290457
RAP2C-AS1	1.29066	1.01917	1.63448	0.0342143
LINC01278	1.45227	1.05863	1.99228	0.0207128
UXT-AS1	1.43417	1.10338	1.86412	0.00703144
TLR8-AS1	1.13813	1.00133	1.29363	0.0476763
MORF4L2-AS1	1.35506	1.07578	1.70684	0.00987166
ARMCX5-GPRASP2	1.47633	1.0713	2.0345	0.0172698
LINC00589	1.11421	1.00244	1.23844	0.0449475
LINC02605	0.826245	0.721641	0.946011	0.00571727
OTUD6B-AS1	1.91	1.46297	2.49364	1.97e-06
LINC01592	1.21471	1.04913	1.40641	0.00928234
MIR3150BHG	1.1562	1.03049	1.29725	0.013458
RAD21-AS1	1.28462	1.08033	1.52754	0.00459208
ZNNT1	1.31919	1.0894	1.59744	0.00455589
FAM83A-AS1	1.10064	1.00747	1.20242	0.0335945
LINC00824	1.15571	1.00112	1.33417	0.0482476
BAALC-AS1	1.16984	1.00282	1.36468	0.0459617
WASHC5-AS1	1.2725	1.04923	1.54328	0.0143592
MAL2-AS1	1.23344	1.05041	1.44837	0.0104674
PCAT1	1.30442	1.04277	1.63172	0.019985
ASAP1-IT2	0.795723	0.669709	0.945449	0.00938592
NCRNA00250	1.30824	1.09625	1.56122	0.00289374
RHPN1-AS1	1.2638	1.03505	1.54311	0.0215562
LINC00536	1.17482	1.06413	1.29703	0.00141723
LNCOC1	1.24094	1.09298	1.40892	0.000860494
MAFA-AS1	0.843753	0.743423	0.957623	0.00852955
KBTBD11-OT1	0.806129	0.682156	0.952633	0.0114218
MIR31HG	0.842309	0.733395	0.967397	0.0151339
PGM5-AS1	0.863938	0.749603	0.995712	0.0434567
SMC5-DT	1.34459	1.02447	1.76473	0.0328233
BARX1-DT	1.14	1.01025	1.28641	0.0335556
DBH-AS1	0.798156	0.689799	0.923535	0.00245748
BNC2-AS1	0.828094	0.708952	0.96726	0.0173143
C9orf163	1.34901	1.08896	1.67116	0.00614462
LINC01235	1.1919	1.0762	1.32004	0.000752665
PAPPA-AS2	0.790646	0.638709	0.978727	0.0309702
CT70	1.26201	1.01686	1.56625	0.0347113
PCAT7	1.17069	1.04197	1.31532	0.00800757
FAR1-IT1	1.29924	1.02288	1.65026	0.0319235
NAV2-AS6	0.853975	0.749403	0.973139	0.0178596
LINC00294	1.3312	1.01944	1.7383	0.0356072
WT1-AS	1.0979	1.01913	1.18276	0.0139349
ZNRD2-AS1	1.44052	1.03505	2.00485	0.030449
RSF1-IT1	1.25134	1.07235	1.46021	0.00441415
LINC02730	0.673887	0.463154	0.980502	0.0391243
SENCR	0.800113	0.652502	0.981118	0.0320995
LMNTD2-AS1	0.884343	0.786	0.994991	0.0410082
GSEC	1.27226	1.02005	1.58684	0.0326777
LINC02752	0.845069	0.724098	0.98625	0.032711
LINC01001	1.34895	1.05377	1.72683	0.0175208
CENATAC-DT	1.41829	1.13177	1.77736	0.0024055
LINC02685	1.20193	1.02728	1.40627	0.0216766
ADARB2-AS1	1.18928	1.09331	1.29368	5.39e-05
LINC00702	1.17772	1.00916	1.37442	0.0379201
MANCR	1.1568	1.02937	1.30001	0.0144404
PROSER2-AS1	1.1136	1.00434	1.23476	0.0411429
UNC5B-AS1	0.831366	0.717864	0.962814	0.0136653
DLG5-AS1	0.728007	0.580999	0.912213	0.00580945
ZNF503-AS1	1.1134	1.00271	1.2363	0.0443607
LNCAROD	1.12258	1.01644	1.2398	0.0225061
LINC00863	1.22622	1.00018	1.50336	0.0498036
ANK3-DT	0.815836	0.715799	0.929854	0.00229128
NUTM2A-AS1	1.5168	1.10123	2.0892	0.0107644
PDCD4-AS1	0.72072	0.567405	0.915461	0.0072797
KCNMA1-AS3	1.1399	1.01197	1.28399	0.0310892
SFTPD-AS1	0.723852	0.574367	0.912243	0.00617777
NUTM2B-AS1	1.4643	1.08898	1.96896	0.0115981
WAC-AS1	1.98972	1.39112	2.84591	0.000164688
HOTAIR	1.07938	1.00584	1.1583	0.0338732
LINC02408	1.21595	1.02246	1.44606	0.0270259
LINC01234	1.1946	1.09567	1.30247	5.54e-05
CAPS2-AS1	0.660474	0.491294	0.887913	0.0060076
ADGRD1-AS1	1.22025	1.07811	1.38113	0.00163158
LINC02823	0.851133	0.735848	0.984478	0.0299593
USP30-AS1	0.84784	0.743024	0.967442	0.0142235
LINC02463	1.20177	1.03986	1.3889	0.0127996
PCED1B-AS1	0.846294	0.720287	0.994345	0.0424679
LINC00987	0.817724	0.68249	0.979755	0.0291311
LINC01465	0.742975	0.566128	0.975066	0.0321921
DDN-AS1	1.25045	1.02346	1.52778	0.0287517
LINC01559	1.18396	1.0543	1.32956	0.0043243
LRRK2-DT	0.821424	0.702412	0.9606	0.0137656
CACNA1C-IT3	1.51207	1.14091	2.00397	0.00401029
LINC00544	0.793023	0.648624	0.969569	0.02374
LINC00398	0.85388	0.737237	0.988977	0.035042
LINC00562	1.26996	1.02257	1.57719	0.0306289
LINC00377	0.697318	0.528007	0.920919	0.011069
LINC01055	0.850594	0.744512	0.971791	0.0172662
FGF14-AS2	0.819653	0.703199	0.955393	0.0109714
LINC00460	0.871102	0.769524	0.986089	0.0291531
LINC00462	0.768371	0.591808	0.99761	0.0479371
SLC25A30-AS1	0.787643	0.675386	0.918559	0.00234391
COL4A2-AS1	0.825155	0.685309	0.993539	0.042522
LINC00645	1.29731	1.08488	1.55134	0.00433227
LINC00519	0.798797	0.675097	0.945162	0.00887172
LINC02588	1.12058	1.02055	1.23041	0.017017
LINC02324	1.28156	1.05286	1.55994	0.0133776
LINC02318	1.33264	1.09392	1.62345	0.00435441
DIO3OS	0.812542	0.724238	0.911612	0.000405445
FAM181A-AS1	0.698948	0.516962	0.944998	0.0199338
LINC00239	0.870204	0.760627	0.995566	0.0429003
LINC02300	1.16395	1.00387	1.34956	0.0443139
ACTN1-AS1	0.72284	0.60315	0.866282	0.000441163
LINC01269	1.1437	1.01952	1.283	0.0220434
HIF1A-AS3	1.19258	1.01857	1.39631	0.0286262
LINC02256	1.2354	1.0244	1.48985	0.0269494
TPM1-AS	0.828729	0.722829	0.950145	0.00707908
IQCH-AS1	1.5158	1.1005	2.08782	0.0108906
LINC00926	0.716635	0.602779	0.851997	0.000160374
MIR4713HG	1.14574	1.02839	1.27648	0.013599
GPR176-DT	1.21275	1.01529	1.44861	0.0333984
VPS33B-DT	1.4166	1.1366	1.76556	0.00193774
LINC02207	0.829556	0.702596	0.979458	0.0274633
LINC00923	0.79973	0.658742	0.970892	0.0239151
OIP5-AS1	1.44356	1.06364	1.95919	0.0184786
SPATA41	0.783664	0.671236	0.914921	0.00203317
BCAR4	1.09516	1.00291	1.19589	0.0428889
LINC02130	0.879732	0.791276	0.978076	0.01779
ITFG1-AS1	1.22173	1.0136	1.47259	0.0355783
CRNDE	1.43471	1.10779	1.8581	0.00622202
LINC02141	1.18052	1.00715	1.38373	0.0405778
LINC01572	1.21097	1.01631	1.44293	0.0322861
CORO1A-AS1	0.819135	0.711774	0.942691	0.00538087
PRSS30P	1.13701	1.00169	1.29061	0.047019
CARHSP1-DT	0.782832	0.639659	0.958051	0.017511
KIF1C-AS1	0.765119	0.617154	0.948559	0.0146224
LINC02091	0.75811	0.641395	0.896063	0.00116816
ZFP3-DT	1.20565	1.01931	1.42607	0.0290199
LINC01975	1.24779	1.02707	1.51595	0.0258203
RARA-AS1	0.768678	0.619321	0.954053	0.017002
NBR2	1.29485	1.00072	1.67541	0.0493606
SP2-AS1	1.44982	1.15171	1.82509	0.00156375
LINC00671	0.791208	0.645085	0.97043	0.0245697
LINC01978	1.15467	1.01697	1.31103	0.0264449
RNF213-AS1	0.76494	0.62938	0.929697	0.00709337
SOCS3-DT	0.857576	0.737665	0.996981	0.0455743
ERVE-1	1.12492	1.01093	1.25177	0.0308268
MAPT-AS1	0.843519	0.783735	0.907863	5.7e-06
MAPT-IT1	0.867285	0.804174	0.935349	0.000220917
LINC00482	1.12831	1.00572	1.26584	0.0396741
PIK3R5-DT	1.16909	1.00736	1.35678	0.0397333
LINC00670	1.34413	1.07426	1.6818	0.00969893
SNHG16	1.26258	1.00265	1.58989	0.0474235
LINC01973	0.768088	0.633709	0.930961	0.00716573
LINC01993	0.85378	0.733257	0.994113	0.0417491
FMNL1-DT	0.805615	0.694024	0.93515	0.00449251
LHX1-DT	1.11534	1.02617	1.21225	0.010238
BAIAP2-DT	0.768934	0.599213	0.986726	0.0389247
HID1-AS1	1.29409	1.07243	1.56157	0.00715868
ARHGAP28-AS1	0.832665	0.706373	0.981537	0.0291082
LINC01925	1.1703	1.00696	1.36013	0.0403294
DLGAP1-AS1	0.713858	0.533101	0.955904	0.0236542
PPP4R1-AS1	0.775068	0.641366	0.936642	0.00835254
DLGAP1-AS5	0.900651	0.832001	0.974965	0.00968888
TTC39C-AS1	0.814915	0.702762	0.944967	0.00674346
SNHG22	0.73313	0.598058	0.898709	0.0028094
NDUFV2-AS1	0.593083	0.433924	0.810619	0.0010494
LINC01901	1.17891	1.01544	1.36869	0.0306804
LINC01539	0.78531	0.644282	0.957208	0.0167107
PCAT18	0.889584	0.830553	0.95281	0.000838262
LIVAR	1.26181	1.13041	1.40849	3.4e-05
GREB1L-DT	0.710538	0.599511	0.842126	8.08e-05
KDSR-DT	0.669442	0.534805	0.837974	0.000460182
LINC00654	1.25582	1.07873	1.46199	0.00331348
KCNK15-AS1	1.16039	1.00574	1.33881	0.0415098
STK4-AS1	1.55711	1.24644	1.94521	9.61e-05
CFAP61-AS1	1.27652	1.10313	1.47716	0.0010463
LINC01275	1.22373	1.04102	1.43852	0.0143978
C20orf197	0.750971	0.61895	0.911151	0.0036937
LINC01747	1.22513	1.00822	1.48869	0.0411171
LINC00266-1	1.2793	1.06609	1.53515	0.00809826
LAMA5-AS1	0.833153	0.726767	0.955113	0.00882229
ZNF337-AS1	1.36672	1.06736	1.75005	0.0132568
LINC01711	0.831922	0.722309	0.958169	0.0106876
OSER1-DT	1.32052	1.00263	1.7392	0.0478562
SLC24A3-AS1	0.832941	0.700482	0.990448	0.0385852
NORAD	1.4308	1.06787	1.91706	0.0163991
DPP9-AS1	0.804258	0.666067	0.971121	0.0235364
KLF2-DT	0.699698	0.536417	0.91268	0.00844169
LINC01858	0.71044	0.523209	0.964671	0.0284939
SCGB1B2P	0.86871	0.755388	0.999031	0.0484326
IGFL2-AS1	1.13781	1.02159	1.26725	0.0188528
SPACA6P-AS	1.34216	1.14685	1.57074	0.000244889
PTOV1-AS2	0.781975	0.624003	0.979938	0.0326815
LINC01864	1.27622	1.02164	1.59425	0.0316703
ZNF649-AS1	1.30335	1.11008	1.53027	0.0012153
PCAT14	0.895283	0.806296	0.994092	0.0383677
LL22NC03-63E9.3	1.12513	1.00879	1.25489	0.0342487
NUP50-DT	1.36291	1.00757	1.84357	0.0445471
EP300-AS1	1.26771	1.03607	1.55113	0.0212111
MIAT	0.872793	0.77263	0.985943	0.0286994
LINC01639	1.11639	1.02259	1.21878	0.0139326
KIAA1671-AS1	1.27113	1.04977	1.53918	0.0139923
LINC01315	0.857413	0.751261	0.978564	0.0225301
LINC01637	0.827865	0.692557	0.989608	0.0380152
LINC02246	1.18743	1.00607	1.40147	0.0422004
GRIK1-AS1	0.907416	0.825448	0.997523	0.0442935
PAXBP1-AS1	1.3203	1.03506	1.68415	0.025258
DSCR9	1.26472	1.05991	1.50912	0.00917537
CBR3-AS1	1.39572	1.14195	1.70587	0.00112816
FRGCA	1.14292	1.00231	1.30325	0.0461026
PLAC4	1.13854	1.02954	1.25908	0.0115043
TSPEAR-AS1	1.16916	1.03386	1.32216	0.0127496
TSPEAR-AS2	1.1731	1.03735	1.32662	0.0109456
ITGB2-AS1	0.865702	0.761191	0.984562	0.0280221
LINC00163	1.2566	1.06658	1.48048	0.00632396
MCM3AP-AS1	1.36381	1.02937	1.80693	0.0306497
